# Supplementary material for: Elevated expression of LPCAT1 predicts a poor prognosis and is correlated with the tumour microenvironment in endometrial cancer
Source: Cancer Cell Int. 2021 May 20;21:269. doi: 10.1186/s12935-021-01965-1 (PMC8139085; doi:10.1186/s12935-021-01965-1)
Supplement: Supplementary file 4 — Additional file 4: Table S2. Clinical data of UCEC patients. [file 12935_2021_1965_MOESM4_ESM.xlsx]

## Sheet: ucec_sample_clinical_informatio
	barcode	patient	sample	shortLetterCode	definition	sample_submitter_id	sample_type	oct_embedded	state	tissue_type	is_ffpe	submitter_id	pathology_report_uuid	initial_weight	sample_type_id	days_to_collection	sample_id	site_of_resection_or_biopsy	days_to_diagnosis	figo_stage	tumor_stage	diagnosis_id	prior_malignancy	primary_diagnosis	last_known_disease_status	days_to_last_follow_up	age_at_diagnosis	prior_treatment	classification_of_tumor	morphology	synchronous_malignancy	tissue_or_organ_of_origin	progression_or_recurrence	year_of_diagnosis	icd_10_code	tumor_grade	bmi	exposure_id	alcohol_history	weight	height	year_of_birth	ethnicity	vital_status	year_of_death	days_to_birth	age_at_index	demographic_id	race
TCGA-AJ-A3OK-01A	TCGA-AJ-A3OK-01A-12R-A22K-07	TCGA-AJ-A3OK	TCGA-AJ-A3OK-01A	TP	Primary solid Tumor	TCGA-AJ-A3OK-01A	Primary Tumor	FALSE	released	Not Reported	FALSE	TCGA-AJ-A3OK	54D4BBBE-D458-44B2-8F7C-0185DD16D961	80	1	162	d349d257-56da-4693-815e-9b90aee59b23	Endometrium	0	Stage IA	not reported	07254dcb-569e-5834-90ca-0fa36cd3db19	no	Serous cystadenocarcinoma, NOS	not reported	485	26851	No	not reported	8441-03-01	No	Endometrium	not reported	2011	C54.1	not reported	29.2969	7ed8aaa5-9712-5f2a-8c31-492883af953b	Not Reported	75	160	1938	not reported	Alive	NA	-26851	73	44ebf565-e6c0-59c5-a3d6-7e355683c90a	white
TCGA-E6-A1M0-11A	TCGA-E6-A1M0-11A-11R-A144-07	TCGA-E6-A1M0	TCGA-E6-A1M0-11A	NT	Solid Tissue Normal	TCGA-E6-A1M0-11A	Solid Tissue Normal	FALSE	released	Not Reported	FALSE	TCGA-E6-A1M0	NA	130	11	360	abcd9bfe-3511-46e3-97fe-cb0c068fb491	Endometrium	0	Stage IIIC	not reported	2613f1af-c343-5333-bf51-3cc30b0e4996	no	Endometrioid adenocarcinoma, NOS	not reported	1793	20629	No	not reported	8380-03-01	No	Endometrium	not reported	2010	C54.1	not reported	37.6536	9627ae8c-07b0-5e1a-bd74-10bd95ef3272	Not Reported	114	174	1954	not hispanic or latino	Alive	NA	-20629	56	11bbbb3d-ec5c-5cb7-885c-50576834f378	white
TCGA-FI-A2EW-01A	TCGA-FI-A2EW-01A-11R-A17B-07	TCGA-FI-A2EW	TCGA-FI-A2EW-01A	TP	Primary solid Tumor	TCGA-FI-A2EW-01A	Primary Tumor	TRUE	released	Not Reported	FALSE	TCGA-FI-A2EW	3DED6690-5A21-4EDC-B9D4-5E1F2F5A9CC1	120	1	2321	c10f91bf-385f-4e50-a9ef-67cf43b279b1	Endometrium	0	Stage IIB	not reported	be321182-f652-5312-9819-ffd9509fa760	no	Serous cystadenocarcinoma, NOS	not reported	1795	26267	No	not reported	8441-03-01	No	Endometrium	not reported	2005	C54.1	not reported	32.4219	9ee99747-d0f7-5b74-a5f1-0c7dd2e0726e	Not Reported	83	160	1934	not reported	Alive	NA	-26267	71	6576c375-63ee-5f39-8eba-d41859b9dc27	black or african american
TCGA-D1-A165-01A	TCGA-D1-A165-01A-11R-A12I-07	TCGA-D1-A165	TCGA-D1-A165-01A	TP	Primary solid Tumor	TCGA-D1-A165-01A	Primary Tumor	FALSE	released	Not Reported	FALSE	TCGA-D1-A165	476F8219-DAAE-4DB3-BA31-C64AC24ACF65	90	1	848	ba3d9cb2-0d1c-4f3b-b1b8-a6dd4ac9adef	Endometrium	0	Stage IIIA	not reported	faceeab7-76af-541e-a04d-6cfdbfa8b23f	no	Endometrioid adenocarcinoma, NOS	not reported	20	23526	No	not reported	8380-03-01	No	Endometrium	not reported	2008	C54.1	not reported	26.556	9f540e38-64dd-56bb-8055-6d0aa6644ec9	Not Reported	87	181	1944	not hispanic or latino	Alive	NA	-23526	64	23755925-6968-50a9-b660-040e517fa61c	white
TCGA-BG-A222-01A	TCGA-BG-A222-01A-11R-A157-07	TCGA-BG-A222	TCGA-BG-A222-01A	TP	Primary solid Tumor	TCGA-BG-A222-01A	Primary Tumor	TRUE	released	Not Reported	FALSE	TCGA-BG-A222	32837D2C-0D2B-4A47-9E42-1A809CB4A25A	630	1	50	002eb27d-18c4-49d0-a977-8d2717e7ee42	Endometrium	0	Stage IA	not reported	0e900d10-ce62-519e-aa93-27cd4b5ab78c	no	Endometrioid adenocarcinoma, NOS	not reported	291	18220	No	not reported	8380-03-01	No	Endometrium	not reported	2011	C54.1	not reported	47.3305	f08c6cf3-534a-5ea6-9899-31c80648f197	Not Reported	132	167	1962	not hispanic or latino	Alive	NA	-18220	49	7fa24ac1-267b-525f-8deb-3a2b9b0e64a9	white
TCGA-PG-A914-01A	TCGA-PG-A914-01A-11R-A37O-07	TCGA-PG-A914	TCGA-PG-A914-01A	TP	Primary solid Tumor	TCGA-PG-A914-01A	Primary Tumor	TRUE	released	Not Reported	FALSE	TCGA-PG-A914	B073614D-A6E3-4A83-96C4-1F189F8D16B4	260	1	263	6086978b-8f73-458e-9624-b99bcd6b50c8	Endometrium	0	Stage IA	not reported	8e9682d1-d9d5-5299-8107-abc7b9e9c8b0	no	Serous surface papillary carcinoma	not reported	687	26992	No	not reported	8461-03-01	No	Endometrium	not reported	2013	C54.1	not reported	NA	cf65b541-26e3-53f5-9587-9d1437a5d81c	Not Reported	NA	NA	1940	not hispanic or latino	Alive	NA	-26992	73	16d35689-c5a4-50b8-b9ee-af408c742373	black or african american
TCGA-AX-A1CE-01A	TCGA-AX-A1CE-01A-11R-A137-07	TCGA-AX-A1CE	TCGA-AX-A1CE-01A	TP	Primary solid Tumor	TCGA-AX-A1CE-01A	Primary Tumor	FALSE	released	Not Reported	FALSE	TCGA-AX-A1CE	79482353-F9A0-4A36-97B3-F270241B2B50	130	1	504	cb0ceff2-34e2-420e-8924-51bb5872c6c5	Endometrium	0	Stage IB	not reported	7460dd75-3445-5805-b2f8-d49dcdcca843	no	Endometrioid adenocarcinoma, NOS	not reported	1037	21969	No	not reported	8380-03-01	No	Endometrium	not reported	2009	C54.1	not reported	22.6562	66c4a6fe-7b6e-5eb5-88df-cd2a39175fb1	Not Reported	58	160	1949	not hispanic or latino	Alive	NA	-21969	60	5bdd67ed-7c28-56a7-84b4-89f703283c5c	white
TCGA-D1-A17F-01A	TCGA-D1-A17F-01A-11R-A12I-07	TCGA-D1-A17F	TCGA-D1-A17F-01A	TP	Primary solid Tumor	TCGA-D1-A17F-01A	Primary Tumor	FALSE	released	Not Reported	FALSE	TCGA-D1-A17F	62F464EA-9410-4511-8DE8-F0E62AB1E482	200	1	269	9592e87f-f3e4-49e9-919c-6f679a4b9110	Endometrium	0	Stage IA	not reported	56b0f462-b736-5a75-9c4d-a1fe4352c8fd	no	Endometrioid adenocarcinoma, NOS	not reported	39	25116	No	not reported	8380-03-01	No	Endometrium	not reported	2010	C54.1	not reported	31.6456	61614981-5411-546c-873f-aab3edc2cd21	Not Reported	79	158	1942	not hispanic or latino	Alive	NA	-25116	68	484728d0-24db-5eb6-af3c-0702a2907055	white
TCGA-EO-A3AV-01A	TCGA-EO-A3AV-01A-12R-A19W-07	TCGA-EO-A3AV	TCGA-EO-A3AV-01A	TP	Primary solid Tumor	TCGA-EO-A3AV-01A	Primary Tumor	FALSE	released	Not Reported	FALSE	TCGA-EO-A3AV	9FF6FADC-4F38-41A2-8B96-24CB1EB2010E	130	1	407	c3beeb0b-07f7-44e6-ab4b-8015472b0dd1	Endometrium	0	Stage IIIC1	not reported	b4428283-5286-527f-97ff-74c7988b7d01	no	Endometrioid adenocarcinoma, NOS	not reported	1069	18713	No	not reported	8380-03-01	No	Endometrium	not reported	2010	C54.1	not reported	18.026	bbf781ad-2708-57a1-a541-93eb65d01bd7	Not Reported	45	158	1959	not reported	Alive	NA	-18713	51	f558be12-2a1f-5506-b7a5-39ae58109415	not reported
TCGA-D1-A17B-01A	TCGA-D1-A17B-01A-22R-A12I-07	TCGA-D1-A17B	TCGA-D1-A17B-01A	TP	Primary solid Tumor	TCGA-D1-A17B-01A	Primary Tumor	FALSE	released	Not Reported	FALSE	TCGA-D1-A17B	FBE330EA-52BC-4B16-A046-3858318348F5	140	1	685	37c92c44-320d-4881-8cb3-357cc8bace5c	Endometrium	0	Stage IB	not reported	adcf1940-b352-5c45-8993-318a66c3902e	no	Endometrioid adenocarcinoma, NOS	not reported	213	25504	No	not reported	8380-03-01	No	Endometrium	not reported	2009	C54.1	not reported	41.9143	6c11b8fe-575c-5d76-b9c8-9ec8c1fd81c5	Not Reported	110	162	1940	not hispanic or latino	Alive	NA	-25504	69	ecf70e7a-8b2e-57a7-82e6-a3ba6cf2ac80	white
TCGA-E6-A8L9-01A	TCGA-E6-A8L9-01A-21R-A37O-07	TCGA-E6-A8L9	TCGA-E6-A8L9-01A	TP	Primary solid Tumor	TCGA-E6-A8L9-01A	Primary Tumor	TRUE	released	Not Reported	FALSE	TCGA-E6-A8L9	40CB57C1-7E8C-45B0-BEDD-DFE531C9201E	200	1	657	04225ab6-5a39-4694-bab3-423f95d60421	Endometrium	0	Stage IB	not reported	bee9e07c-de76-5588-8add-332436e717e2	yes	Serous cystadenocarcinoma, NOS	not reported	1013	22333	No	not reported	8441-03-01	Not Reported	Endometrium	not reported	2012	C54.1	not reported	29.7211	bae38ce8-a6dc-5552-a7a5-16ef70237e9f	Not Reported	78	162	1951	not hispanic or latino	Alive	NA	-22333	61	f0e29733-ab34-52ea-8d38-1c603eda8865	black or african american
TCGA-D1-A0ZP-01A	TCGA-D1-A0ZP-01A-21R-A10J-07	TCGA-D1-A0ZP	TCGA-D1-A0ZP-01A	TP	Primary solid Tumor	TCGA-D1-A0ZP-01A	Primary Tumor	FALSE	released	Not Reported	FALSE	TCGA-D1-A0ZP	FD46BB74-914F-4B4E-819A-5AD5F4548672	180	1	552	41a4ef51-9560-4089-a08a-624a64a168d5	Endometrium	0	Stage IVA	not reported	a50ec4a3-5106-583e-a55c-bd33dfc9c68e	no	Serous cystadenocarcinoma, NOS	not reported	911	21581	No	not reported	8441-03-01	No	Endometrium	not reported	2009	C54.1	not reported	22.3757	c4ab6cbc-7064-52ec-8ad1-a23820dbebcd	Not Reported	58	161	1950	not hispanic or latino	Alive	NA	-21581	59	0ecef8f0-f148-5b31-8f6d-ea0e4f2440da	white
TCGA-EY-A1GT-01A	TCGA-EY-A1GT-01A-11R-A13S-07	TCGA-EY-A1GT	TCGA-EY-A1GT-01A	TP	Primary solid Tumor	TCGA-EY-A1GT-01A	Primary Tumor	FALSE	released	Not Reported	FALSE	TCGA-EY-A1GT	2F5AE4E7-9411-461D-ACD9-EB7D51CEF872	380	1	225	20983a85-478b-4cc1-bbf9-e136773f6288	Endometrium	0	Stage IIIA	not reported	c5270936-62ce-5d17-aea2-139f36582dbf	no	Endometrioid adenocarcinoma, NOS	not reported	490	25151	No	not reported	8380-03-01	No	Endometrium	not reported	2010	C54.1	not reported	24.8016	411d2072-61e2-5bbd-9f78-590172514046	Not Reported	70	168	1942	not hispanic or latino	Alive	NA	-25151	68	82aaf7e3-9a30-5061-b417-624d521b0883	white
TCGA-BK-A0CC-01B	TCGA-BK-A0CC-01B-04R-A277-07	TCGA-BK-A0CC	TCGA-BK-A0CC-01B	TP	Primary solid Tumor	TCGA-BK-A0CC-01B	Primary Tumor	FALSE	released	Not Reported	TRUE	TCGA-BK-A0CC	6A2AAC78-98B9-44D4-AF8D-9A132579CC2D	NA	1	645	23659618-8933-4944-8cb2-adf8ed51d7a5	Endometrium	0	Stage IIIC	not reported	7924d7fd-572e-5f05-920f-de2bc56e759f	no	Serous cystadenocarcinoma, NOS	not reported	1067	25479	No	not reported	8441-03-01	No	Endometrium	not reported	2010	C54.1	not reported	31.1634	d11893ab-e091-5b1f-955d-00e087fb439a	Not Reported	72	152	1941	hispanic or latino	Alive	NA	-25479	69	f3903f35-c35d-54f4-be3d-4c655da416f4	black or african american
TCGA-KP-A3W4-01A	TCGA-KP-A3W4-01A-11R-A22K-07	TCGA-KP-A3W4	TCGA-KP-A3W4-01A	TP	Primary solid Tumor	TCGA-KP-A3W4-01A	Primary Tumor	TRUE	released	Not Reported	FALSE	TCGA-KP-A3W4	5B8C1B60-7046-4A3A-9D65-ECCB91BF9847	540	1	688	85363534-a7c9-481e-8d37-b961ce1ad7ae	Endometrium	0	Stage IIIA	not reported	a64b797a-6739-5be1-a4a8-9ee44b7570a5	no	Serous cystadenocarcinoma, NOS	not reported	NA	23200	No	not reported	8441-03-01	No	Endometrium	not reported	2010	C54.1	not reported	26.7532	215ef57c-8150-582d-a45e-a3ce5e40f80d	Not Reported	61	151	1947	not hispanic or latino	Dead	2011	-23200	63	a8449130-b9ad-5bf1-94ef-5855cf4613e5	white
TCGA-FI-A2D6-01A	TCGA-FI-A2D6-01A-11R-A17B-07	TCGA-FI-A2D6	TCGA-FI-A2D6-01A	TP	Primary solid Tumor	TCGA-FI-A2D6-01A	Primary Tumor	TRUE	released	Not Reported	FALSE	TCGA-FI-A2D6	829C7791-3872-4EAC-BEC2-6B849056A4B7	70	1	641	08f6f51f-9c99-4581-8cda-bec9a5208ee8	Endometrium	0	Stage IB	not reported	a5b33358-e477-5003-a61b-918ef585c326	no	Endometrioid adenocarcinoma, NOS	not reported	273	27060	No	not reported	8380-03-01	No	Endometrium	not reported	2009	C54.1	not reported	34.8944	1f1e5e97-6e7f-5ca7-b2a8-cc847ef55f70	Not Reported	95	165	1935	not hispanic or latino	Dead	NA	-27060	74	64644953-9847-5512-ab46-7325c89519b5	white
TCGA-BG-A0MQ-01A	TCGA-BG-A0MQ-01A-11R-A104-07	TCGA-BG-A0MQ	TCGA-BG-A0MQ-01A	TP	Primary solid Tumor	TCGA-BG-A0MQ-01A	Primary Tumor	TRUE	released	Not Reported	FALSE	TCGA-BG-A0MQ	3252AEB3-3B0D-4066-B18E-31096F928D63	120	1	692	3d1fa321-d2e8-4460-ae87-356ab1ca6281	Endometrium	0	Stage IA	not reported	2435de46-4c58-55df-94eb-1e49bf074da5	no	Endometrioid adenocarcinoma, NOS	not reported	1817	26284	No	not reported	8380-03-01	No	Endometrium	not reported	2008	C54.1	not reported	37.0983	bf13eff6-5567-5374-9d44-e69975009781	Not Reported	101	165	1937	not hispanic or latino	Alive	NA	-26284	71	1cfbb428-8eb0-51c0-ab30-92967445c79e	white
TCGA-D1-A16Y-01A	TCGA-D1-A16Y-01A-31R-A12I-07	TCGA-D1-A16Y	TCGA-D1-A16Y-01A	TP	Primary solid Tumor	TCGA-D1-A16Y-01A	Primary Tumor	FALSE	released	Not Reported	FALSE	TCGA-D1-A16Y	0A0451C4-2A58-4404-934E-3517443E4CEE	220	1	610	56b2dbc4-9ab6-43ef-9d86-a39d4a60a18d	Endometrium	0	Stage IB	not reported	8bc6d042-8041-55ba-93f4-86fc56b8bcf6	no	Endometrioid adenocarcinoma, NOS	not reported	532	20455	No	not reported	8380-03-01	No	Endometrium	not reported	2009	C54.1	not reported	35.7495	e4c724b9-9f82-54fa-96c7-86b6218ac8c6	Not Reported	87	156	1953	not hispanic or latino	Alive	NA	-20455	56	8802988a-0d68-5a09-bdc4-3b21e28f31f8	white
TCGA-A5-A0R7-01A	TCGA-A5-A0R7-01A-31R-A16W-07	TCGA-A5-A0R7	TCGA-A5-A0R7-01A	TP	Primary solid Tumor	TCGA-A5-A0R7-01A	Primary Tumor	TRUE	released	Not Reported	FALSE	TCGA-A5-A0R7	3BBA7591-082A-44CE-829F-23D16A91772D	290	1	173	550c6341-260a-4156-b00c-0ae9031d647f	Endometrium	0	Stage IA	not reported	527f39b6-f271-5c52-b8cb-5decddec860d	no	Endometrioid adenocarcinoma, NOS	not reported	535	20250	No	not reported	8380-03-01	No	Endometrium	not reported	2010	C54.1	not reported	49.9541	63615cb5-ba1f-58b0-9fdc-07f788207315	Not Reported	136	165	1955	not hispanic or latino	Alive	NA	-20250	55	65b14ddc-7ed2-577d-b70b-affa93ccebdd	white
TCGA-BG-A186-01A	TCGA-BG-A186-01A-11R-A12I-07	TCGA-BG-A186	TCGA-BG-A186-01A	TP	Primary solid Tumor	TCGA-BG-A186-01A	Primary Tumor	TRUE	released	Not Reported	FALSE	TCGA-BG-A186	76C588F1-ED43-485D-8FFF-32F4C5D92202	100	1	104	b1645a83-57b7-4357-b977-63a5b6aee39e	Endometrium	0	Stage IIIA	not reported	fcee2d50-0927-56be-85d4-78b119adb2bb	no	Endometrioid adenocarcinoma, NOS	not reported	419	22370	No	not reported	8380-03-01	No	Endometrium	not reported	2010	C54.1	not reported	28.578	1121a4da-a194-5229-ad12-bf3a6b1eb0e8	Not Reported	75	162	1949	not hispanic or latino	Alive	NA	-22370	61	6a5cc3fe-7b5a-5d21-ae88-14f40340a5ca	black or african american
TCGA-AP-A05O-01A	TCGA-AP-A05O-01A-12R-A118-07	TCGA-AP-A05O	TCGA-AP-A05O-01A	TP	Primary solid Tumor	TCGA-AP-A05O-01A	Primary Tumor	TRUE	released	Not Reported	FALSE	TCGA-AP-A05O	9C8BD34A-DC49-4547-850A-80DCD2D073F8	270	1	209	4f1edc7f-e2ff-40f5-8227-d89a1006042c	Endometrium	0	Stage IB	not reported	2efa2af1-2122-5915-b315-b04d67565aad	no	Endometrioid adenocarcinoma, NOS	not reported	384	24978	No	not reported	8380-03-01	No	Endometrium	not reported	2009	C54.1	not reported	41.2594	0c22462e-f9a6-5cc8-8ed8-f427a71e4e90	Not Reported	103	158	1941	not reported	Alive	NA	-24978	68	a7d5fa96-a744-5b60-90ae-aecdafa90d04	white
TCGA-AJ-A3BF-01A	TCGA-AJ-A3BF-01A-11R-A213-07	TCGA-AJ-A3BF	TCGA-AJ-A3BF-01A	TP	Primary solid Tumor	TCGA-AJ-A3BF-01A	Primary Tumor	FALSE	released	Not Reported	FALSE	TCGA-AJ-A3BF	3673A111-6F2E-4374-A0E7-BA436D644F0D	150	1	92	ef33dd67-2e71-4a81-91dc-f5e404fb25f7	Endometrium	0	Stage IIIC2	not reported	4919e8d0-23a1-55d8-a0b0-5e138272b8e3	no	Papillary serous cystadenocarcinoma	not reported	551	23906	No	not reported	8460-03-01	No	Endometrium	not reported	2011	C54.1	not reported	39.1003	1f4c9689-496d-57ed-9ec9-2d864d77b7d3	Not Reported	113	170	1946	not hispanic or latino	Alive	NA	-23906	65	ffc30aed-dee2-51e6-b47a-6040fd685f9e	white
TCGA-BG-A0VT-01A	TCGA-BG-A0VT-01A-11R-A10J-07	TCGA-BG-A0VT	TCGA-BG-A0VT-01A	TP	Primary solid Tumor	TCGA-BG-A0VT-01A	Primary Tumor	TRUE	released	Not Reported	FALSE	TCGA-BG-A0VT	0BC38740-A7B9-4086-9F03-A139287B33CC	70	1	87	0cfbcb61-c5e2-47f7-beb6-504f3cd4605b	Endometrium	0	Stage IIIA	not reported	3d11de4e-227e-54c3-a47f-a4bd36c33697	no	Endometrioid adenocarcinoma, NOS	not reported	1568	20602	No	not reported	8380-03-01	No	Endometrium	not reported	2010	C54.1	not reported	49.827	9bdc9340-4e96-5c13-aba3-3daa119ab453	Not Reported	144	170	1954	not hispanic or latino	Alive	NA	-20602	56	e994a2fd-e48e-59d3-8f79-518983164bf1	white
TCGA-AP-A0L9-01A	TCGA-AP-A0L9-01A-11R-A040-07	TCGA-AP-A0L9	TCGA-AP-A0L9-01A	TP	Primary solid Tumor	TCGA-AP-A0L9-01A	Primary Tumor	TRUE	released	Not Reported	FALSE	TCGA-AP-A0L9	62E44C56-838D-4318-B8F7-80476A148C03	140	1	3402	53d0521f-10d6-4f70-9277-d99025a6b963	Endometrium	0	Stage IA	not reported	e04d0c32-8452-5a7c-b2f2-449dd19152c6	no	Serous cystadenocarcinoma, NOS	not reported	3815	26185	No	not reported	8441-03-01	No	Endometrium	not reported	2001	C54.1	not reported	25.9695	c1607987-3ecb-56d2-8a5e-0efa9ab26be3	Not Reported	60	152	1930	not reported	Alive	NA	-26185	71	05c600f7-24d5-5768-9a0b-9c03dc374335	white
TCGA-K6-A3WQ-01A	TCGA-K6-A3WQ-01A-11R-A22K-07	TCGA-K6-A3WQ	TCGA-K6-A3WQ-01A	TP	Primary solid Tumor	TCGA-K6-A3WQ-01A	Primary Tumor	TRUE	released	Not Reported	FALSE	TCGA-K6-A3WQ	16F848AA-C14C-45F7-A756-414615853761	440	1	63	702c78d1-352a-4050-a17e-501bbfd0317a	Endometrium	0	Stage IVB	not reported	9542a14c-2521-575a-8430-31ef6aa00d50	no	Serous cystadenocarcinoma, NOS	not reported	400	22092	No	not reported	8441-03-01	No	Endometrium	not reported	2012	C54.1	not reported	33.8566	3b0a3a0a-066e-5645-8e83-f4790a90fc2d	Not Reported	99	171	1952	not hispanic or latino	Dead	NA	-22092	60	66209a4f-b667-5200-a6b9-4b39cfdb6f72	white
TCGA-D1-A3JP-01A	TCGA-D1-A3JP-01A-31R-A22K-07	TCGA-D1-A3JP	TCGA-D1-A3JP-01A	TP	Primary solid Tumor	TCGA-D1-A3JP-01A	Primary Tumor	TRUE	released	Not Reported	FALSE	TCGA-D1-A3JP	62290E86-409F-4590-AA2C-D3D2F77148FF	170	1	101	29a581ed-3dca-4a65-ab6b-5a9656674f92	Endometrium	0	Stage IA	not reported	7f1cd09a-dbb3-551c-a67d-4f353409f807	yes	Serous cystadenocarcinoma, NOS	not reported	515	22538	No	not reported	8441-03-01	Not Reported	Endometrium	not reported	2011	C54.1	not reported	23.3377	9eb18dc5-7c7b-5f04-b06b-f43ca73b9d65	Not Reported	59	159	1950	not hispanic or latino	Alive	NA	-22538	61	4c77a875-5eef-5480-b468-2ba87b6173ea	white
TCGA-QS-A744-01A	TCGA-QS-A744-01A-11R-A34R-07	TCGA-QS-A744	TCGA-QS-A744-01A	TP	Primary solid Tumor	TCGA-QS-A744-01A	Primary Tumor	FALSE	released	Not Reported	FALSE	TCGA-QS-A744	F37C9C5C-8AAA-47FB-8BAD-AE2EB0F70B4F	310	1	44	100f19f6-f2c6-456b-8a54-e6ed68b1fb05	Isthmus uteri	0	Stage IIIB	not reported	6da0b164-4420-596e-8f3f-26edad13cbba	no	Endometrioid adenocarcinoma, NOS	not reported	451	31520	No	not reported	8380-03-01	No	Isthmus uteri	not reported	2013	C54.0	not reported	28.6048	e707809f-cb22-55dd-a206-99464982bd3e	Not Reported	76	163	1927	not hispanic or latino	Alive	NA	-31520	86	4bb8f00c-d398-5777-8070-31fa84085acd	black or african american
TCGA-BK-A4ZD-01A	TCGA-BK-A4ZD-01A-11R-A27V-07	TCGA-BK-A4ZD	TCGA-BK-A4ZD-01A	TP	Primary solid Tumor	TCGA-BK-A4ZD-01A	Primary Tumor	FALSE	released	Not Reported	FALSE	TCGA-BK-A4ZD	388C7674-9CA2-446C-A67D-9639A28ADEB4	300	1	92	115d93c2-9396-48bd-ba90-4cc4888ab821	Endometrium	0	Stage IA	not reported	52ef00ac-cc39-502a-9e36-18076721f0be	no	Endometrioid adenocarcinoma, NOS	not reported	506	15536	No	not reported	8380-03-01	No	Endometrium	not reported	2012	C54.1	not reported	53.4457	fa681863-042a-56d1-bae9-ace2cce9c4f7	Not Reported	142	163	1970	not hispanic or latino	Alive	NA	-15536	42	932b5f34-279f-58a1-b7ea-5ac264c68f39	black or african american
TCGA-D1-A160-01A	TCGA-D1-A160-01A-11R-A118-07	TCGA-D1-A160	TCGA-D1-A160-01A	TP	Primary solid Tumor	TCGA-D1-A160-01A	Primary Tumor	FALSE	released	Not Reported	FALSE	TCGA-D1-A160	F349C87E-F324-4A8E-81E1-153C99173E21	100	1	895	b36ecf21-9d51-43dc-b2fb-6f6156e85875	Endometrium	0	Stage IB	not reported	3851b957-4645-5b14-9890-0123848bfb32	no	Endometrioid adenocarcinoma, NOS	not reported	112	25673	No	not reported	8380-03-01	No	Endometrium	not reported	2008	C54.1	not reported	41.2385	e0638df4-37ec-54cc-b654-f051afb9675f	Not Reported	122	172	1938	not hispanic or latino	Alive	NA	-25673	70	0225e9ef-fd53-5fbb-8fe7-d11be0fd4d83	white
TCGA-A5-A3LP-01A	TCGA-A5-A3LP-01A-11R-A22K-07	TCGA-A5-A3LP	TCGA-A5-A3LP-01A	TP	Primary solid Tumor	TCGA-A5-A3LP-01A	Primary Tumor	TRUE	released	Not Reported	FALSE	TCGA-A5-A3LP	A20CDB07-D90C-42B7-AE0A-254E27C6153B	150	1	111	6d328d5d-7225-437a-afb1-d293d2d45866	Endometrium	0	Stage IB	not reported	64e2a390-b639-56d8-89e6-dd4dadc1c92f	no	Serous cystadenocarcinoma, NOS	not reported	455	27131	No	not reported	8441-03-01	No	Endometrium	not reported	2011	C54.1	not reported	18.1955	6f5d8c98-d10d-586d-8959-eb9b0a49adbd	Not Reported	46	159	1937	not hispanic or latino	Alive	NA	-27131	74	ce8a91da-f81d-51b6-a2e5-82541798e6b9	white
TCGA-AX-A3G6-01A	TCGA-AX-A3G6-01A-11R-A213-07	TCGA-AX-A3G6	TCGA-AX-A3G6-01A	TP	Primary solid Tumor	TCGA-AX-A3G6-01A	Primary Tumor	FALSE	released	Not Reported	FALSE	TCGA-AX-A3G6	53586ED5-5C68-4517-8543-7508AF37F68C	50	1	456	576ab148-2110-4f35-948a-4a0d00b4f48e	Endometrium	0	Stage IA	not reported	c9b92d64-fe19-550b-b12a-17efa6df460c	no	Serous cystadenocarcinoma, NOS	not reported	8	24681	No	not reported	8441-03-01	No	Endometrium	not reported	2010	C54.1	not reported	21.5139	ed4ba322-0100-5cd0-ae16-b1c1dda68814	Not Reported	60	167	1943	not hispanic or latino	Alive	NA	-24681	67	4cf21d71-f8d6-515e-ab34-b6ce4a4126db	white
TCGA-AX-A3FZ-01A	TCGA-AX-A3FZ-01A-11R-A22K-07	TCGA-AX-A3FZ	TCGA-AX-A3FZ-01A	TP	Primary solid Tumor	TCGA-AX-A3FZ-01A	Primary Tumor	FALSE	released	Not Reported	FALSE	TCGA-AX-A3FZ	4989F66F-57F8-4B1C-97DD-69F3036EB0BA	100	1	658	3e114d9b-a96e-4b58-84a0-ad0ecf10b199	Endometrium	0	Stage IIIB	not reported	327da626-cc15-56c4-8c4d-aefe97dee801	no	Endometrioid adenocarcinoma, NOS	not reported	6	12331	No	not reported	8380-03-01	No	Endometrium	not reported	2010	C54.1	not reported	48.9093	61608024-72c8-5044-b4db-1eb7933b310d	Not Reported	113	152	1977	not hispanic or latino	Alive	NA	-12331	33	22d6ec5d-0d1f-56e3-babd-8ee6d909622c	white
TCGA-D1-A16Q-01A	TCGA-D1-A16Q-01A-12R-A12I-07	TCGA-D1-A16Q	TCGA-D1-A16Q-01A	TP	Primary solid Tumor	TCGA-D1-A16Q-01A	Primary Tumor	FALSE	released	Not Reported	FALSE	TCGA-D1-A16Q	60635568-D27E-4C72-BFF2-238CF2992925	240	1	136	bfe3da05-506e-4837-ac72-a285fe079c58	Endometrium	0	Stage II	not reported	52a2d92b-2ab7-5fcd-b853-58703bf7770b	no	Endometrioid adenocarcinoma, NOS	not reported	324	19873	No	not reported	8380-03-01	No	Endometrium	not reported	2010	C54.1	not reported	39.5484	81f96f20-5e90-50c2-9d70-4ea6b23b10df	Not Reported	117	172	1956	not hispanic or latino	Alive	NA	-19873	54	fe1bd1e0-1b8f-5c74-bb5d-f068ea6327ed	white
TCGA-D1-A16J-01A	TCGA-D1-A16J-01A-11R-A12I-07	TCGA-D1-A16J	TCGA-D1-A16J-01A	TP	Primary solid Tumor	TCGA-D1-A16J-01A	Primary Tumor	FALSE	released	Not Reported	FALSE	TCGA-D1-A16J	7A1F7567-5D17-4074-B099-1E60C8069FA1	150	1	735	535b69fc-e529-4615-b789-3756eddda1cd	Endometrium	0	Stage IIB	not reported	2f2c0c71-ca23-59b9-9d29-4677fde95ce5	no	Endometrioid adenocarcinoma, NOS	not reported	910	22319	No	not reported	8380-03-01	No	Endometrium	not reported	2008	C54.1	not reported	42.9383	d5883074-83b2-5809-82f8-872d65cba2aa	Not Reported	130	174	1947	not hispanic or latino	Alive	NA	-22319	61	e5131de6-df58-5310-8f3f-9792154e2d41	white
TCGA-B5-A0K1-01A	TCGA-B5-A0K1-01A-11R-A16W-07	TCGA-B5-A0K1	TCGA-B5-A0K1-01A	TP	Primary solid Tumor	TCGA-B5-A0K1-01A	Primary Tumor	TRUE	released	Not Reported	FALSE	TCGA-B5-A0K1	826BF8E6-F928-4962-9322-78FA74F9FB0E	180	1	636	b514f636-dee3-45f3-bb31-197ca6a171f1	Endometrium	0	Stage IA	not reported	442389b3-5644-5d77-b051-326272c14d85	no	Endometrioid adenocarcinoma, NOS	not reported	1110	25291	No	not reported	8380-03-01	No	Endometrium	not reported	2008	C54.1	not reported	38.6445	15910fc2-9b86-5dbc-bf5c-23d22a647661	Not Reported	117	174	1939	not reported	Alive	NA	-25291	69	3eb25b7a-aeb5-5adc-b873-2ff37b59675f	white
TCGA-AP-A1E4-01A	TCGA-AP-A1E4-01A-12R-A137-07	TCGA-AP-A1E4	TCGA-AP-A1E4-01A	TP	Primary solid Tumor	TCGA-AP-A1E4-01A	Primary Tumor	TRUE	released	Not Reported	FALSE	TCGA-AP-A1E4	1E33ABA3-0B55-4021-A370-DB8E2CA4C022	90	1	154	0e845d2c-7928-46a8-a751-a5df677e8041	Endometrium	0	Stage IB	not reported	f9ba839c-3e1d-5954-8333-9dc646667389	no	Endometrioid adenocarcinoma, NOS	not reported	1555	19814	No	not reported	8380-03-01	No	Endometrium	not reported	2010	C54.1	not reported	20.3244	68e4e4bc-27ba-52a1-affb-ea0307581c0f	Not Reported	54	163	1956	not reported	Alive	NA	-19814	54	82bb1cb6-76bd-50d7-9942-d28b2ec7d3d6	white
TCGA-B5-A0KB-01B	TCGA-B5-A0KB-01B-11R-A14D-07	TCGA-B5-A0KB	TCGA-B5-A0KB-01B	TP	Primary solid Tumor	TCGA-B5-A0KB-01B	Primary Tumor	TRUE	released	Not Reported	FALSE	TCGA-B5-A0KB	2C744545-8FF8-4A07-A8F2-A47D28B2A8E2	430	1	368	fb68c314-c79f-41fb-8a28-afe26c8e5580	Endometrium	0	Stage IB	not reported	04bd0019-9fba-559e-8549-f05d73de63db	yes	Endometrioid adenocarcinoma, NOS	not reported	824	22669	Yes	not reported	8380-03-01	Not Reported	Endometrium	not reported	2010	C54.1	not reported	29.3199	a286396f-b102-5a6c-9739-896f8a125107	Not Reported	76	161	1948	not reported	Alive	NA	-22669	62	2c9e2f40-5433-5194-ab7d-730d982de2f5	black or african american
TCGA-B5-A0K6-01A	TCGA-B5-A0K6-01A-11R-A040-07	TCGA-B5-A0K6	TCGA-B5-A0K6-01A	TP	Primary solid Tumor	TCGA-B5-A0K6-01A	Primary Tumor	TRUE	released	Not Reported	FALSE	TCGA-B5-A0K6	B7F34F79-DB7F-4C98-B1B3-80C3187AE91C	110	1	206	69bf0d3a-b7ae-4ee1-b7d1-18a32fcfa67c	Endometrium	0	Stage IA	not reported	6dbbb44b-9cf8-556a-8d00-bb62669b4dc2	no	Endometrioid adenocarcinoma, NOS	not reported	1953	21515	No	not reported	8380-03-01	No	Endometrium	not reported	2009	C54.1	not reported	47.3305	2ef23f4f-4729-5e66-95ae-f65d640aaa08	Not Reported	132	167	1951	not reported	Alive	NA	-21515	58	f2d6d9b4-f88a-5830-a5d4-499a571ee71f	white
TCGA-PG-A915-01A	TCGA-PG-A915-01A-11R-A37O-07	TCGA-PG-A915	TCGA-PG-A915-01A	TP	Primary solid Tumor	TCGA-PG-A915-01A	Primary Tumor	TRUE	released	Not Reported	FALSE	TCGA-PG-A915	F2869E10-B5EB-4AB7-9CC9-A7B2E5DDBB7C	410	1	238	caffe64c-1fb0-4229-b355-4b798d9506b0	Endometrium	0	Stage IA	not reported	f3055bcf-c763-590e-869a-dfd58ff0b510	no	Serous cystadenocarcinoma, NOS	not reported	249	22119	No	not reported	8441-03-01	No	Endometrium	not reported	2013	C54.1	not reported	NA	c8389749-aa97-589f-a8ab-4b3c0df261a5	Not Reported	NA	NA	1953	not hispanic or latino	Alive	NA	-22119	60	27d1bde4-7227-5326-82a1-ce3dcf173f2d	black or african american
TCGA-PG-A5BC-01A	TCGA-PG-A5BC-01A-12R-A27V-07	TCGA-PG-A5BC	TCGA-PG-A5BC-01A	TP	Primary solid Tumor	TCGA-PG-A5BC-01A	Primary Tumor	TRUE	released	Not Reported	FALSE	TCGA-PG-A5BC	040F4583-2683-42A8-B185-56A08874F3A0	120	1	205	0a63bf84-a720-4b8b-8312-4ec59d14982e	Endometrium	0	Stage II	not reported	c2f153c2-baf7-5c96-90bb-fc25436f0e97	no	Serous cystadenocarcinoma, NOS	not reported	707	26436	No	not reported	8441-03-01	No	Endometrium	not reported	2012	C54.1	not reported	32.7449	e88c8640-fff8-5f71-b5fb-4e12e262b714	Not Reported	87	163	1940	not hispanic or latino	Alive	NA	-26436	72	0feea406-ba2e-5a9f-b989-213d6a3964aa	black or african american
TCGA-E6-A1M0-01A	TCGA-E6-A1M0-01A-11R-A144-07	TCGA-E6-A1M0	TCGA-E6-A1M0-01A	TP	Primary solid Tumor	TCGA-E6-A1M0-01A	Primary Tumor	FALSE	released	Not Reported	FALSE	TCGA-E6-A1M0	F1AF61FE-BF05-49E2-85DA-F4CE37596DEA	160	1	360	7e75ca29-183d-4bad-9ddc-527871bd7554	Endometrium	0	Stage IIIC	not reported	2613f1af-c343-5333-bf51-3cc30b0e4996	no	Endometrioid adenocarcinoma, NOS	not reported	1793	20629	No	not reported	8380-03-01	No	Endometrium	not reported	2010	C54.1	not reported	37.6536	9627ae8c-07b0-5e1a-bd74-10bd95ef3272	Not Reported	114	174	1954	not hispanic or latino	Alive	NA	-20629	56	11bbbb3d-ec5c-5cb7-885c-50576834f378	white
TCGA-AX-A1CF-11A	TCGA-AX-A1CF-11A-11R-A137-07	TCGA-AX-A1CF	TCGA-AX-A1CF-11A	NT	Solid Tissue Normal	TCGA-AX-A1CF-11A	Solid Tissue Normal	FALSE	released	Not Reported	FALSE	TCGA-AX-A1CF	NA	50	11	2284	ca311bb9-f50f-4d7b-a18f-a0c5c5011c57	Endometrium	0	Stage IVB	not reported	151e2065-1540-58b5-b88a-fb97d6841ad8	no	Endometrioid adenocarcinoma, NOS	not reported	2337	25300	No	not reported	8380-03-01	No	Endometrium	not reported	2004	C54.1	not reported	35.1111	2508b214-bc0e-5d24-8bb4-1ccaee13fd7f	Not Reported	79	150	1935	not hispanic or latino	Alive	NA	-25300	69	349f3d0a-a11d-5b87-9dd2-13ac1f4b68c2	white
TCGA-BK-A139-02A	TCGA-BK-A139-02A-11R-A27V-07	TCGA-BK-A139	TCGA-BK-A139-02A	TR	Recurrent Solid Tumor	TCGA-BK-A139-02A	Recurrent Tumor	FALSE	released	Not Reported	FALSE	TCGA-BK-A139	FE6C557C-6F28-4F5C-B48C-E2A3BB7EF14F	430	2	874	a4ee1cc7-9cac-4e7e-96db-d38981e5f506	Endometrium	0	Stage IB	not reported	fff68755-ed35-52d0-9a4f-86a4b19bc82e	no	Endometrioid adenocarcinoma, NOS	not reported	309	27077	No	not reported	8380-03-01	No	Endometrium	not reported	2010	C54.1	not reported	24.8777	8155bfc1-1c5f-5642-9a14-8b020eeb7bf3	Not Reported	59	154	1936	not hispanic or latino	Dead	NA	-27077	74	283a931a-a653-50c4-992a-c69e21c6af1c	white
TCGA-AJ-A3NH-01A	TCGA-AJ-A3NH-01A-11R-A22K-07	TCGA-AJ-A3NH	TCGA-AJ-A3NH-01A	TP	Primary solid Tumor	TCGA-AJ-A3NH-01A	Primary Tumor	FALSE	released	Not Reported	FALSE	TCGA-AJ-A3NH	8FC0BB09-C917-4552-96A4-B4868FD33D27	130	1	67	892763d2-7038-479e-a623-8f56eeab1a27	Endometrium	0	Stage IB	not reported	05fae6e0-105f-517a-8fc6-bcc404aeb97a	yes	Serous cystadenocarcinoma, NOS	not reported	1	32871	No	not reported	8441-03-01	Not Reported	Endometrium	not reported	2011	C54.1	not reported	24.7676	c411984a-753e-5855-8855-2fbf4a442b32	Not Reported	65	162	1921	not hispanic or latino	Dead	NA	-32871	90	5260b2a3-c911-50eb-a9f3-7ab433a02860	white
TCGA-BG-A2AD-11A	TCGA-BG-A2AD-11A-11R-A16F-07	TCGA-BG-A2AD	TCGA-BG-A2AD-11A	NT	Solid Tissue Normal	TCGA-BG-A2AD-11A	Solid Tissue Normal	TRUE	released	Not Reported	FALSE	TCGA-BG-A2AD	NA	120	11	45	7d188988-d02b-4874-b3af-925c6173f51f	Endometrium	0	Stage IIIB	not reported	4ae53ec5-18e1-548f-bc61-82359ef2e1f8	no	Endometrioid adenocarcinoma, NOS	not reported	609	23064	No	not reported	8380-03-01	No	Endometrium	not reported	2011	C54.1	not reported	31.25	c6931bad-ae18-5a74-b5a5-bd4838e3ff01	Not Reported	80	160	1948	not hispanic or latino	Alive	NA	-23064	63	89d21b25-7c06-5b8c-b35c-4ae66fd0aa6d	white
TCGA-EO-A1Y7-01A	TCGA-EO-A1Y7-01A-11R-A157-07	TCGA-EO-A1Y7	TCGA-EO-A1Y7-01A	TP	Primary solid Tumor	TCGA-EO-A1Y7-01A	Primary Tumor	FALSE	released	Not Reported	FALSE	TCGA-EO-A1Y7	88AABD4B-ECB4-4748-B59F-BD4AE0621BFB	140	1	196	c27f13ab-69dd-403c-b81e-fc4bc4bfa329	Endometrium	0	Stage IB	not reported	9120f880-1056-59e1-9717-b0e2a63d5702	no	Endometrioid adenocarcinoma, NOS	not reported	1495	24085	No	not reported	8380-03-01	No	Endometrium	not reported	2010	C54.1	not reported	34.8944	970213ff-4701-5f50-ab58-1f08c8f3acaa	Not Reported	95	165	1945	not reported	Alive	NA	-24085	65	4197c40d-f4d9-5603-8712-f15525e88cf4	not reported
TCGA-FL-A1YN-11A	TCGA-FL-A1YN-11A-11R-A32Y-07	TCGA-FL-A1YN	TCGA-FL-A1YN-11A	NT	Solid Tissue Normal	TCGA-FL-A1YN-11A	Solid Tissue Normal	FALSE	released	Not Reported	FALSE	TCGA-FL-A1YN	BA22BA6E-3DEF-4354-A52C-19B405A349FB	60	11	NA	ec811767-6af1-485a-967d-231764ef6797	NA	NA	NA	NA	NA	NA	NA	NA	NA	NA	NA	NA	NA	NA	NA	NA	NA	NA	NA	NA	NA	NA	NA	NA	NA	NA	NA	NA	NA	NA	NA	NA
TCGA-B5-A11S-01A	TCGA-B5-A11S-01A-11R-A118-07	TCGA-B5-A11S	TCGA-B5-A11S-01A	TP	Primary solid Tumor	TCGA-B5-A11S-01A	Primary Tumor	TRUE	released	Not Reported	FALSE	TCGA-B5-A11S	A1E96BA3-7DFB-4E3C-A6CF-B0B99D4C44FA	200	1	615	f36e52ee-22b3-4e9a-aacd-d74e7f7d4a51	Endometrium	0	Stage IA	not reported	10aae23f-e099-59e4-b255-22ec38998415	no	Endometrioid adenocarcinoma, NOS	not reported	2229	23085	No	not reported	8380-03-01	No	Endometrium	not reported	2009	C54.1	not reported	47.8721	9ecfb6ee-1a69-5b38-a4f5-bff63e473e15	Not Reported	118	157	1946	not reported	Alive	NA	-23085	63	d2b3ab8b-b070-588b-b574-8ee86e7eff94	white
TCGA-AP-A059-01A	TCGA-AP-A059-01A-21R-A118-07	TCGA-AP-A059	TCGA-AP-A059-01A	TP	Primary solid Tumor	TCGA-AP-A059-01A	Primary Tumor	TRUE	released	Not Reported	FALSE	TCGA-AP-A059	29A150D3-D5F0-4222-B082-6ABE35A2BB46	230	1	1476	6d6c8e8b-3423-4380-a498-6cf5bc8b070b	Endometrium	0	Stage IA	not reported	465fd288-52d6-53c1-a237-9e067167a270	no	Endometrioid adenocarcinoma, NOS	not reported	1461	25311	No	not reported	8380-03-01	No	Endometrium	not reported	2006	C54.1	not reported	38.6719	67db3b7c-ea05-5419-81d6-28c8b2a36862	Not Reported	99	160	1937	not hispanic or latino	Alive	NA	-25311	69	18454974-897b-5a0c-8f4e-a15d6a2da0f9	white
TCGA-PG-A6IB-01A	TCGA-PG-A6IB-01A-21R-A31O-07	TCGA-PG-A6IB	TCGA-PG-A6IB-01A	TP	Primary solid Tumor	TCGA-PG-A6IB-01A	Primary Tumor	TRUE	released	Not Reported	FALSE	TCGA-PG-A6IB	C975AE5D-7370-4D1D-81AE-D3ABE5364055	100	1	160	c9c01ae7-bfdf-4077-b9d7-5d3698afd32f	Endometrium	0	Stage IA	not reported	ea1ae058-a218-5194-81e9-51a1f83914d4	no	Serous cystadenocarcinoma, NOS	not reported	648	24969	No	not reported	8441-03-01	No	Endometrium	not reported	2012	C54.1	not reported	NA	749ba3f0-ff5f-5a7d-9f1e-05fce7035ae8	Not Reported	NA	NA	1944	not hispanic or latino	Alive	NA	-24969	68	86dca230-c669-54c6-b78d-74b1fa5a7b19	black or african american
TCGA-BG-A0M4-01A	TCGA-BG-A0M4-01A-11R-A104-07	TCGA-BG-A0M4	TCGA-BG-A0M4-01A	TP	Primary solid Tumor	TCGA-BG-A0M4-01A	Primary Tumor	TRUE	released	Not Reported	FALSE	TCGA-BG-A0M4	95002D96-C9D8-43BE-ADD1-072E93994194	240	1	643	e6e7e411-45cf-47a1-bcf0-7ae800a61a8d	Endometrium	0	Stage IA	not reported	004d6366-8402-56fe-9858-7f1ba606f8af	no	Endometrioid adenocarcinoma, NOS	not reported	2167	22090	No	not reported	8380-03-01	No	Endometrium	not reported	2008	C54.1	not reported	30.6148	868a17f8-aa1e-5dd2-a482-4737c90005cb	Not Reported	97	178	1948	not hispanic or latino	Alive	NA	-22090	60	ab7c810e-febe-5caa-a6c2-35ad0f421909	white
TCGA-AX-A1CJ-01A	TCGA-AX-A1CJ-01A-11R-A137-07	TCGA-AX-A1CJ	TCGA-AX-A1CJ-01A	TP	Primary solid Tumor	TCGA-AX-A1CJ-01A	Primary Tumor	FALSE	released	Not Reported	FALSE	TCGA-AX-A1CJ	AC9C3BB1-9B41-4B1F-BCEA-F6A0C68921B3	90	1	1758	72d06ddf-9fb2-4577-bfdb-b0e463105b4a	Endometrium	0	Stage IC	not reported	9255f42f-4135-576d-a2eb-8e25a8a9263d	no	Endometrioid adenocarcinoma, NOS	not reported	2233	21655	No	not reported	8380-03-01	No	Endometrium	not reported	2006	C54.1	not reported	43.2835	bfd739a6-aa39-520f-80b9-152d4d88c434	Not Reported	115	163	1947	not hispanic or latino	Alive	NA	-21655	59	dde39d8c-7e4a-5965-852b-cd6904b2e99e	black or african american
TCGA-AX-A2H4-01A	TCGA-AX-A2H4-01A-21R-A18M-07	TCGA-AX-A2H4	TCGA-AX-A2H4-01A	TP	Primary solid Tumor	TCGA-AX-A2H4-01A	Primary Tumor	FALSE	released	Not Reported	FALSE	TCGA-AX-A2H4	5230A27B-4AA6-4ED9-90BB-98C6671E0B2E	120	1	1981	47b7fd2a-3437-4991-8c7c-7ff6ba88ef86	Endometrium	0	Stage IIIA	not reported	e1162466-e10b-58a1-96ac-2399188c61ef	no	Serous cystadenocarcinoma, NOS	not reported	NA	24234	No	not reported	8441-03-01	No	Endometrium	not reported	2006	C54.1	not reported	34.0785	ece868ed-1099-5d09-8441-bb49dd7341c8	Not Reported	84	157	1940	not hispanic or latino	Dead	2008	-24234	66	aa0c0ecd-e82a-5798-b1a4-a40911eaf464	white
TCGA-BS-A0TI-01A	TCGA-BS-A0TI-01A-11R-A104-07	TCGA-BS-A0TI	TCGA-BS-A0TI-01A	TP	Primary solid Tumor	TCGA-BS-A0TI-01A	Primary Tumor	FALSE	released	Not Reported	FALSE	TCGA-BS-A0TI	60212550-2757-4AB0-B778-723AE046F6BE	250	1	1507	2f52c850-8e70-4eab-88f3-d35dc55e385b	Endometrium	0	Stage IC	not reported	8c930394-3164-5af8-b62d-d93d088d0760	no	Endometrioid adenocarcinoma, NOS	not reported	1882	23705	No	not reported	8380-03-01	No	Endometrium	not reported	2006	C54.1	not reported	22.2063	bc4f5a2b-c8b6-580a-90fc-46e1df772ffd	Not Reported	59	163	1942	not hispanic or latino	Alive	NA	-23705	64	031b9275-feab-5a98-ab1d-ea8def8bce56	white
TCGA-FL-A1YV-11A	TCGA-FL-A1YV-11A-12R-A32Y-07	TCGA-FL-A1YV	TCGA-FL-A1YV-11A	NT	Solid Tissue Normal	TCGA-FL-A1YV-11A	Solid Tissue Normal	FALSE	released	Not Reported	FALSE	TCGA-FL-A1YV	DE7868BF-DA24-4C11-B331-6064E4CCCEAF	110	11	NA	2748d061-eb8e-4331-a88f-f4559a5433c3	NA	NA	NA	NA	NA	NA	NA	NA	NA	NA	NA	NA	NA	NA	NA	NA	NA	NA	NA	NA	NA	NA	NA	NA	NA	NA	NA	NA	NA	NA	NA	NA
TCGA-EO-A3L0-01A	TCGA-EO-A3L0-01A-11R-A22K-07	TCGA-EO-A3L0	TCGA-EO-A3L0-01A	TP	Primary solid Tumor	TCGA-EO-A3L0-01A	Primary Tumor	FALSE	released	Not Reported	FALSE	TCGA-EO-A3L0	AD1F0EEC-20B6-416B-9728-BC103D2B3B87	110	1	422	73d4918c-8bab-4753-9d47-355b51dbbbfa	Endometrium	0	Stage IA	not reported	08eb6f0f-476b-5808-81b4-ccfa2541d5bd	no	Endometrioid adenocarcinoma, NOS	not reported	1554	28003	No	not reported	8380-03-01	No	Endometrium	not reported	2010	C54.1	not reported	43.5109	aca0d12f-3eac-591b-aac4-080757b8d9d4	Not Reported	110	159	1934	not hispanic or latino	Alive	NA	-28003	76	12fbd795-9cb8-5b5b-9c91-533a3df57bfc	white
TCGA-B5-A3F9-01A	TCGA-B5-A3F9-01A-21R-A22K-07	TCGA-B5-A3F9	TCGA-B5-A3F9-01A	TP	Primary solid Tumor	TCGA-B5-A3F9-01A	Primary Tumor	TRUE	released	Not Reported	FALSE	TCGA-B5-A3F9	E4AD1574-653C-444D-BB43-B4DE701B109F	110	1	3159	7fc15cfc-2cd8-49af-bf92-913f0bc4c1a8	Endometrium	0	Stage IB	not reported	75d7b4cd-1568-54e7-b463-0d5313354c90	no	Endometrioid adenocarcinoma, NOS	not reported	4155	20523	No	not reported	8380-03-01	No	Endometrium	not reported	2003	C54.1	not reported	56.2491	1e2e3587-f4f2-5851-bbf4-0cb755c9c6ba	Not Reported	155	166	1947	not reported	Alive	NA	-20523	56	50c45796-e968-564d-9c4b-165c22625230	black or african american
TCGA-AJ-A2QO-01A	TCGA-AJ-A2QO-01A-11R-A32Y-07	TCGA-AJ-A2QO	TCGA-AJ-A2QO-01A	TP	Primary solid Tumor	TCGA-AJ-A2QO-01A	Primary Tumor	FALSE	released	Not Reported	FALSE	TCGA-AJ-A2QO	5351BF98-9E1D-4F4D-A3EE-26A83B867D58	16	1	174	32be3043-2dce-42c7-bb5c-a313f2c5e3a1	Endometrium	0	Stage IB	not reported	7e286786-b8d5-50d7-9097-a9ef232702c7	no	Endometrioid adenocarcinoma, NOS	not reported	92	31222	No	not reported	8380-03-01	No	Endometrium	not reported	2011	C54.1	not reported	24.6097	fe3ebe52-7649-5f46-9136-abe20ee1fba3	Not Reported	67	165	1926	not reported	Dead	NA	-31222	85	150c9f58-1fa3-59d5-af58-ec8e150277bc	white
TCGA-D1-A0ZO-01A	TCGA-D1-A0ZO-01A-11R-A118-07	TCGA-D1-A0ZO	TCGA-D1-A0ZO-01A	TP	Primary solid Tumor	TCGA-D1-A0ZO-01A	Primary Tumor	FALSE	released	Not Reported	FALSE	TCGA-D1-A0ZO	13826E23-2184-4D03-B67C-B312BF4FA87E	50	1	586	9c617822-c9a8-42c5-aab7-d6f22887c325	Endometrium	0	Stage IB	not reported	63e70dd2-1a97-5c6d-a4cd-e5fb9d25e179	yes	Endometrioid adenocarcinoma, NOS	not reported	602	27482	No	not reported	8380-03-01	Not Reported	Endometrium	not reported	2009	C54.1	not reported	40.404	4a4a2990-9fd5-56c3-a9b4-8f4acf5eb8f0	Not Reported	110	165	1934	not hispanic or latino	Alive	NA	-27482	75	58b46677-323d-533b-980b-5a724af621af	white
TCGA-AX-A05Z-01A	TCGA-AX-A05Z-01A-11R-A00V-07	TCGA-AX-A05Z	TCGA-AX-A05Z-01A	TP	Primary solid Tumor	TCGA-AX-A05Z-01A	Primary Tumor	FALSE	released	Not Reported	FALSE	TCGA-AX-A05Z	5938A010-17E7-41FB-9F4D-8B4F1A3C0F2F	180	1	1416	acda9261-6c73-4b31-aab3-97a40eddb9bd	Endometrium	0	Stage IIIA	not reported	ac0b991f-ff86-5331-a54d-5a8367993517	no	Endometrioid adenocarcinoma, NOS	not reported	2175	13529	No	not reported	8380-03-01	No	Endometrium	not reported	2006	C54.1	not reported	29.3333	8fef4403-b6e9-527d-8549-997005b91b4d	Not Reported	66	150	1969	hispanic or latino	Alive	NA	-13529	37	8a10a03b-4e16-529a-9ea8-d36aa532aad9	not reported
TCGA-D1-A17L-01A	TCGA-D1-A17L-01A-11R-A12I-07	TCGA-D1-A17L	TCGA-D1-A17L-01A	TP	Primary solid Tumor	TCGA-D1-A17L-01A	Primary Tumor	FALSE	released	Not Reported	FALSE	TCGA-D1-A17L	BCF17C02-8F6E-419F-AEDF-3AC03AA883E7	210	1	493	5507cf56-068f-406e-aafd-8231f5943cbf	Endometrium	0	Stage IA	not reported	e3ac8e2c-44a2-5714-87e5-36a3a6ad7198	no	Endometrioid adenocarcinoma, NOS	not reported	802	29899	No	not reported	8380-03-01	No	Endometrium	not reported	2009	C54.1	not reported	41.5765	86d38bac-5945-5daf-b0b6-d219abc627cc	Not Reported	123	172	1928	not hispanic or latino	Alive	NA	-29899	81	aa2b17e8-1a85-503a-b7ba-7847433aafaf	white
TCGA-A5-A0GQ-01A	TCGA-A5-A0GQ-01A-11R-A118-07	TCGA-A5-A0GQ	TCGA-A5-A0GQ-01A	TP	Primary solid Tumor	TCGA-A5-A0GQ-01A	Primary Tumor	TRUE	released	Not Reported	FALSE	TCGA-A5-A0GQ	7B57FD81-AA42-4C76-BF65-0BA2B3451065	140	1	1022	4805287e-cd6d-48ff-ac6d-19d01052bf8b	Endometrium	0	Stage IB	not reported	eb9b510d-cb05-581d-a51b-fc771c65913e	no	Endometrioid adenocarcinoma, NOS	not reported	2247	28078	No	not reported	8380-03-01	No	Endometrium	not reported	2007	C54.1	not reported	25.3333	255e30c6-58da-5872-aff3-36b8b8bd365e	Not Reported	57	150	1931	not hispanic or latino	Alive	NA	-28078	76	7847ae82-f710-579e-a09d-765bec5e27a0	white
TCGA-AX-A3G1-01A	TCGA-AX-A3G1-01A-11R-A22K-07	TCGA-AX-A3G1	TCGA-AX-A3G1-01A	TP	Primary solid Tumor	TCGA-AX-A3G1-01A	Primary Tumor	FALSE	released	Not Reported	FALSE	TCGA-AX-A3G1	AEAB9EBE-7BDA-45E4-B2D8-82680BE9B4D4	40	1	765	582513c5-474c-484e-ad98-811f0d4e07c6	Endometrium	0	Stage IC	not reported	96f53917-5907-5e68-b0b1-aee826e436dc	no	Endometrioid adenocarcinoma, NOS	not reported	NA	31037	No	not reported	8380-03-01	No	Endometrium	not reported	2009	C54.1	not reported	23.8281	c6e5d35f-8aa4-5eb4-80d7-d9b8f69b1aab	Not Reported	61	160	1925	not hispanic or latino	Dead	2010	-31037	84	1991506f-07bc-5bae-9fb7-10ef9fb7c2e4	white
TCGA-BK-A0CC-01A	TCGA-BK-A0CC-01A-21R-A16W-07	TCGA-BK-A0CC	TCGA-BK-A0CC-01A	TP	Primary solid Tumor	TCGA-BK-A0CC-01A	Primary Tumor	FALSE	released	Not Reported	FALSE	TCGA-BK-A0CC	6A2AAC78-98B9-44D4-AF8D-9A132579CC2D	310	1	52	ed22cb10-ebde-4019-9b6d-e19ab573ca94	Endometrium	0	Stage IIIC	not reported	7924d7fd-572e-5f05-920f-de2bc56e759f	no	Serous cystadenocarcinoma, NOS	not reported	1067	25479	No	not reported	8441-03-01	No	Endometrium	not reported	2010	C54.1	not reported	31.1634	d11893ab-e091-5b1f-955d-00e087fb439a	Not Reported	72	152	1941	hispanic or latino	Alive	NA	-25479	69	f3903f35-c35d-54f4-be3d-4c655da416f4	black or african american
TCGA-D1-A1O8-01A	TCGA-D1-A1O8-01A-11R-A14D-07	TCGA-D1-A1O8	TCGA-D1-A1O8-01A	TP	Primary solid Tumor	TCGA-D1-A1O8-01A	Primary Tumor	FALSE	released	Not Reported	FALSE	TCGA-D1-A1O8	8E7FDFD5-892F-4671-8172-FC2BFB800AE9	200	1	147	1efc3a5a-d36d-4973-a725-2eeb73cce08e	Endometrium	0	Stage IIIC	not reported	161cef11-d172-5366-9b02-fd2be1a2bb60	no	Endometrioid adenocarcinoma, NOS	not reported	NA	25789	No	not reported	8380-03-01	No	Endometrium	not reported	2010	C54.1	not reported	31.2213	350173d6-e34b-5828-bedd-8f24bd9a7533	Not Reported	85	165	1940	not hispanic or latino	Dead	2010	-25789	70	2e3c3f4c-ceef-53e4-b6b8-a078693197c6	white
TCGA-DI-A1NN-01A	TCGA-DI-A1NN-01A-11R-A16F-07	TCGA-DI-A1NN	TCGA-DI-A1NN-01A	TP	Primary solid Tumor	TCGA-DI-A1NN-01A	Primary Tumor	FALSE	released	Not Reported	FALSE	TCGA-DI-A1NN	EBBDE504-29C9-4662-8D06-44E8CBAD0741	300	1	813	5fabce9c-0dfb-4b0d-8478-599fd181a84f	Endometrium	0	Stage IIIC	not reported	3747482b-b1d6-5c36-9a94-1ab52a2ab851	no	Serous cystadenocarcinoma, NOS	not reported	1076	23026	No	not reported	8441-03-01	No	Endometrium	not reported	2008	C54.1	not reported	23.7228	1c3f6dc1-9e72-5928-82eb-c87a4166b5fc	Not Reported	71	173	1945	not hispanic or latino	Alive	NA	-23026	63	603ef2c1-6a1b-5889-926a-2cb5e9eaaba8	white
TCGA-B5-A0K9-01A	TCGA-B5-A0K9-01A-21R-A104-07	TCGA-B5-A0K9	TCGA-B5-A0K9-01A	TP	Primary solid Tumor	TCGA-B5-A0K9-01A	Primary Tumor	TRUE	released	Not Reported	FALSE	TCGA-B5-A0K9	8278F457-C0A5-4441-9105-3FC015E3F0EF	600	1	182	52a96216-708f-43f2-a923-130a1c35922d	Endometrium	0	Stage II	not reported	309688e1-4ee9-5fba-8b99-74fd8ef540df	no	Endometrioid adenocarcinoma, NOS	not reported	335	32289	No	not reported	8380-03-01	No	Endometrium	not reported	2009	C54.1	not reported	25.3906	52641871-d85c-58a0-b473-0dd324e64ba9	Not Reported	65	160	1921	not reported	Dead	NA	-32289	88	7a511403-4d2c-5581-b0ba-8f177e17b6dc	white
TCGA-FI-A2CY-01A	TCGA-FI-A2CY-01A-11R-A17B-07	TCGA-FI-A2CY	TCGA-FI-A2CY-01A	TP	Primary solid Tumor	TCGA-FI-A2CY-01A	Primary Tumor	TRUE	released	Not Reported	FALSE	TCGA-FI-A2CY	2C4CE5F5-AD46-427E-A787-529DF9FA891A	110	1	1067	047b688c-aa29-4a63-b555-9275af4b0cee	Endometrium	0	Stage IA	not reported	bf7ef25c-4fee-555f-a5ba-4f5029f881f0	no	Serous cystadenocarcinoma, NOS	not reported	2080	22098	No	not reported	8441-03-01	No	Endometrium	not reported	2008	C54.1	not reported	47.5624	d5dfd0ca-a27d-5859-a8a4-b315f9f4d065	Not Reported	100	145	1948	not hispanic or latino	Alive	NA	-22098	60	fe1253ff-6372-59d4-95d5-b7799dd58660	black or african american
TCGA-AP-A1DR-01A	TCGA-AP-A1DR-01A-11R-A137-07	TCGA-AP-A1DR	TCGA-AP-A1DR-01A	TP	Primary solid Tumor	TCGA-AP-A1DR-01A	Primary Tumor	TRUE	released	Not Reported	FALSE	TCGA-AP-A1DR	75A10A08-04CB-49C2-8086-5F7B1D57524E	270	1	1095	438480e7-9b80-44a4-89d8-6b7a27028f35	Endometrium	0	Stage IIIC1	not reported	7958c319-6c8a-5ba4-99d0-4133f679682f	no	Endometrioid adenocarcinoma, NOS	not reported	1495	21904	No	not reported	8380-03-01	No	Endometrium	not reported	2008	C54.1	not reported	42.5781	07fb36b0-b3e2-5f89-82bc-2479fd1930ee	Not Reported	109	160	1949	not reported	Alive	NA	-21904	59	af4a58b5-00b5-54cb-9916-1f23f97edda9	black or african american
TCGA-B5-A11Q-01A	TCGA-B5-A11Q-01A-11R-A118-07	TCGA-B5-A11Q	TCGA-B5-A11Q-01A	TP	Primary solid Tumor	TCGA-B5-A11Q-01A	Primary Tumor	TRUE	released	Not Reported	FALSE	TCGA-B5-A11Q	5117F490-9CE1-465F-BDF7-7B545B314703	120	1	702	c9b18c70-4d2b-4cd8-b0a8-a4226edab816	Endometrium	0	Stage IIIA	not reported	4dd34623-3977-5703-a403-b19e465e46ab	no	Endometrioid adenocarcinoma, NOS	not reported	976	23538	No	not reported	8380-03-01	No	Endometrium	not reported	2008	C54.1	not reported	33.9493	462ffbb6-c888-5fa9-a8ca-68abba7c96e6	Not Reported	88	161	1944	not reported	Alive	NA	-23538	64	78723c73-98b3-5130-8a7b-d983311f213b	white
TCGA-BS-A0U7-01A	TCGA-BS-A0U7-01A-21R-A104-07	TCGA-BS-A0U7	TCGA-BS-A0U7-01A	TP	Primary solid Tumor	TCGA-BS-A0U7-01A	Primary Tumor	FALSE	released	Not Reported	FALSE	TCGA-BS-A0U7	BE83021F-D4D5-4ECA-8484-8A37B2FE67C0	190	1	2466	803c6d51-0eba-475a-9c3c-7b3401787907	Endometrium	0	Stage IC	not reported	fb3b9f51-ed44-507f-b588-e6080170cedf	no	Endometrioid adenocarcinoma, NOS	not reported	NA	23166	No	not reported	8380-03-01	No	Endometrium	not reported	2003	C54.1	not reported	24.2424	5ddc200a-7101-59e9-a9a0-5f46406544f9	Not Reported	66	165	1940	not hispanic or latino	Dead	2005	-23166	63	4a0c54c1-ff0b-5393-b614-c022bb0a0ace	white
TCGA-A5-A0VQ-01A	TCGA-A5-A0VQ-01A-11R-A104-07	TCGA-A5-A0VQ	TCGA-A5-A0VQ-01A	TP	Primary solid Tumor	TCGA-A5-A0VQ-01A	Primary Tumor	TRUE	released	Not Reported	FALSE	TCGA-A5-A0VQ	6FE81DF0-D9DF-420F-8A91-40421175A12F	320	1	133	952cb6a5-7527-470a-978e-edd44e3a368f	Endometrium	0	Stage IA	not reported	ba1222b9-d518-5a52-8a8e-a57934b985f1	no	Endometrioid adenocarcinoma, NOS	not reported	485	22995	No	not reported	8380-03-01	No	Endometrium	not reported	2010	C54.1	not reported	35.6513	2c703da9-e449-5f9e-a2fb-74d325f0b3df	Not Reported	89	158	1948	hispanic or latino	Alive	NA	-22995	62	a1684e59-c0e1-56da-b466-e8365faf08b9	not reported
TCGA-BS-A0TE-01A	TCGA-BS-A0TE-01A-11R-A104-07	TCGA-BS-A0TE	TCGA-BS-A0TE-01A	TP	Primary solid Tumor	TCGA-BS-A0TE-01A	Primary Tumor	FALSE	released	Not Reported	FALSE	TCGA-BS-A0TE	8FD57BC9-19A1-4427-B68F-3E58639FEA40	50	1	1835	2d1226a1-1c88-422b-9a8d-316bebeb65fd	Corpus uteri	0	Stage IVB	not reported	d5fa3d4b-bfb9-5720-8ce5-6dfeab7ef6a1	no	Endometrioid adenocarcinoma, NOS	not reported	NA	12983	No	not reported	8380-03-01	No	Corpus uteri	not reported	2005	C54.9	not reported	32.2421	4894509c-6db8-53f0-9707-4932f8f9ca69	Not Reported	91	168	1970	not hispanic or latino	Dead	2005	-12983	35	23a46023-c970-5abe-aaaf-3bdc2e5b5cdb	asian
TCGA-BS-A0T9-01A	TCGA-BS-A0T9-01A-11R-A12I-07	TCGA-BS-A0T9	TCGA-BS-A0T9-01A	TP	Primary solid Tumor	TCGA-BS-A0T9-01A	Primary Tumor	FALSE	released	Not Reported	FALSE	TCGA-BS-A0T9	C9151621-D012-48F9-B7E1-F540567E791C	600	1	2009	3c9ff865-013f-427a-8d4d-c8e60ea346a1	Endometrium	0	Stage IVB	not reported	09579d8d-9ca2-5ee9-a9bb-ee05496857cf	no	Endometrioid adenocarcinoma, NOS	not reported	NA	14253	No	not reported	8380-03-01	No	Endometrium	not reported	2005	C54.1	not reported	40.0367	5d92d908-9efc-583e-9ac1-358a855677e5	Not Reported	109	165	1966	not hispanic or latino	Dead	2008	-14253	39	d78ace8f-6085-5241-8f2c-ca6c81a6e286	native hawaiian or other pacific islander
TCGA-AW-A1PO-01A	TCGA-AW-A1PO-01A-12R-A157-07	TCGA-AW-A1PO	TCGA-AW-A1PO-01A	TP	Primary solid Tumor	TCGA-AW-A1PO-01A	Primary Tumor	TRUE	released	Not Reported	FALSE	TCGA-AW-A1PO	B5351001-32B2-4BA9-998D-F6631F6BE705	190	1	331	1576c6c1-b9f0-4acd-9a75-e5f2d5a4ecc1	Endometrium	0	Stage IIIA	not reported	35cb1cd4-f910-5479-81cf-31d0e38e0ee2	no	Endometrioid adenocarcinoma, NOS	not reported	17	24225	No	not reported	8380-03-01	No	Endometrium	not reported	2010	C54.1	not reported	22.1003	02fc3e18-ba31-5456-b408-3aec1e39e596	Not Reported	58	162	1944	not hispanic or latino	Alive	NA	-24225	66	725602a2-1229-515a-b401-94a1ead148af	white
TCGA-AJ-A3I9-01A	TCGA-AJ-A3I9-01A-11R-A22K-07	TCGA-AJ-A3I9	TCGA-AJ-A3I9-01A	TP	Primary solid Tumor	TCGA-AJ-A3I9-01A	Primary Tumor	FALSE	released	Not Reported	FALSE	TCGA-AJ-A3I9	095789FC-7C20-4A6A-A6F0-13315481EBD0	27	1	84	53e1feb9-81c1-473d-a8ae-eb481a26b726	Endometrium	0	Stage II	not reported	f7872574-04be-5b1b-9731-c3f881015922	no	Endometrioid adenocarcinoma, NOS	not reported	39	19139	No	not reported	8380-03-01	No	Endometrium	not reported	2011	C54.1	not reported	28.125	00001051-e0ee-5249-9d57-1607d3cef8a0	Not Reported	72	160	1959	not hispanic or latino	Dead	NA	-19139	52	426e16e6-d6a6-50ae-a3ae-748b39b15a60	white
TCGA-AJ-A8CV-01A	TCGA-AJ-A8CV-01A-11R-A37O-07	TCGA-AJ-A8CV	TCGA-AJ-A8CV-01A	TP	Primary solid Tumor	TCGA-AJ-A8CV-01A	Primary Tumor	FALSE	released	Not Reported	FALSE	TCGA-AJ-A8CV	9A08EA28-EF0B-40CE-B2B4-0A0B0EE1EDA7	30	1	966	9388a1b3-fb16-4cfb-9359-b1a3fb7fb048	Endometrium	0	Stage IB	not reported	de2aacc8-38c0-5d11-ba43-f8971d5d018b	no	Endometrioid adenocarcinoma, NOS	not reported	1068	21336	No	not reported	8380-03-01	No	Endometrium	not reported	2011	C54.1	not reported	35.3386	975f1253-f4cb-506a-8e58-08ee4c050d11	Not Reported	86	156	1953	not reported	Alive	NA	-21336	58	2a8d54bd-2634-51fc-86cf-c8e882f98f3b	black or african american
TCGA-B5-A121-01A	TCGA-B5-A121-01A-31R-A118-07	TCGA-B5-A121	TCGA-B5-A121-01A	TP	Primary solid Tumor	TCGA-B5-A121-01A	Primary Tumor	TRUE	released	Not Reported	FALSE	TCGA-B5-A121	82B20A1F-99AC-4CC8-BAF2-B7132809D4F2	280	1	188	d7a7ecf1-7771-49c0-9756-302adba3a2c9	Endometrium	0	Stage IIIA	not reported	c8c3a343-0666-5f03-866f-bdfe11bb12ed	no	Endometrioid adenocarcinoma, NOS	not reported	504	21018	No	not reported	8380-03-01	No	Endometrium	not reported	2010	C54.1	not reported	29.3848	4ee57eea-fd10-5615-9b3e-77b11ae176ab	Not Reported	80	165	1953	not reported	Alive	NA	-21018	57	519905a6-d464-5f72-bbe1-83bc661c1821	white
TCGA-AX-A1CN-01A	TCGA-AX-A1CN-01A-11R-A137-07	TCGA-AX-A1CN	TCGA-AX-A1CN-01A	TP	Primary solid Tumor	TCGA-AX-A1CN-01A	Primary Tumor	FALSE	released	Not Reported	FALSE	TCGA-AX-A1CN	D0FB2179-60D4-4B3C-9D88-B07D802F772E	110	1	701	785a9c46-0629-4e15-90c0-9437644ff9bf	Endometrium	0	Stage IIB	not reported	05e7f7c9-ee29-5096-97c2-f5f08b948f5f	no	Endometrioid adenocarcinoma, NOS	not reported	1143	19860	No	not reported	8380-03-01	No	Endometrium	not reported	2009	C54.1	not reported	47.6735	6f684f0d-f908-5d53-8e69-293851d178cc	Not Reported	146	175	1955	not hispanic or latino	Alive	NA	-19860	54	5f17d402-31f5-519a-8045-d4092aead279	white
TCGA-BK-A139-01A	TCGA-BK-A139-01A-11R-A118-07	TCGA-BK-A139	TCGA-BK-A139-01A	TP	Primary solid Tumor	TCGA-BK-A139-01A	Primary Tumor	FALSE	released	Not Reported	FALSE	TCGA-BK-A139	5F8C376B-31F8-4566-8EBF-21E7F4E6499D	770	1	175	d777e49b-cb47-44f3-ad42-4d23af7e296c	Endometrium	0	Stage IB	not reported	fff68755-ed35-52d0-9a4f-86a4b19bc82e	no	Endometrioid adenocarcinoma, NOS	not reported	309	27077	No	not reported	8380-03-01	No	Endometrium	not reported	2010	C54.1	not reported	24.8777	8155bfc1-1c5f-5642-9a14-8b020eeb7bf3	Not Reported	59	154	1936	not hispanic or latino	Dead	NA	-27077	74	283a931a-a653-50c4-992a-c69e21c6af1c	white
TCGA-AX-A2HA-11A	TCGA-AX-A2HA-11A-11R-A18M-07	TCGA-AX-A2HA	TCGA-AX-A2HA-11A	NT	Solid Tissue Normal	TCGA-AX-A2HA-11A	Solid Tissue Normal	FALSE	released	Not Reported	FALSE	TCGA-AX-A2HA	NA	100	11	2188	94bc7e3c-bfae-4148-8995-8ab104370a8f	Endometrium	0	Stage IB	not reported	daae28ec-ef21-5f4d-9d8f-201866caca25	no	Endometrioid adenocarcinoma, NOS	not reported	2475	13142	No	not reported	8380-03-01	No	Endometrium	not reported	2005	C54.1	not reported	21.5139	6b0affe5-8f9e-57cc-814d-5edb7d7d1245	Not Reported	60	167	1970	not reported	Alive	NA	-13142	35	dbd03450-1805-5569-9589-3d0455324e64	white
TCGA-EY-A1G7-01A	TCGA-EY-A1G7-01A-11R-A13S-07	TCGA-EY-A1G7	TCGA-EY-A1G7-01A	TP	Primary solid Tumor	TCGA-EY-A1G7-01A	Primary Tumor	FALSE	released	Not Reported	FALSE	TCGA-EY-A1G7	2803014E-7E68-463F-BF3C-C5E4DF9FA421	140	1	1002	730cb784-2266-4b5c-98b9-6cd7ebbe989d	Endometrium	0	Stage II	not reported	f85591b5-ba91-59d8-9e44-7a4af2e80e25	yes	Endometrioid adenocarcinoma, NOS	not reported	NA	31603	No	not reported	8380-03-01	Not Reported	Endometrium	not reported	2008	C54.1	not reported	37.2791	03d8b791-b575-573e-aa4b-eec488297d28	Not Reported	85	151	1922	not hispanic or latino	Dead	2008	-31603	86	d186577b-35c7-5ccd-9d88-b083e445362f	white
TCGA-BK-A6W3-01A	TCGA-BK-A6W3-01A-12R-A34R-07	TCGA-BK-A6W3	TCGA-BK-A6W3-01A	TP	Primary solid Tumor	TCGA-BK-A6W3-01A	Primary Tumor	FALSE	released	Not Reported	FALSE	TCGA-BK-A6W3	15A94B35-48FD-4F94-94E4-25F8084F8B91	150	1	94	bb8c1148-9006-4819-920e-827bcfa9adb5	Endometrium	0	Stage II	not reported	5971e3ee-854f-5eef-a4bb-26c6b52d6ab7	no	Endometrioid adenocarcinoma, NOS	not reported	305	12590	No	not reported	8380-03-01	No	Endometrium	not reported	2013	C54.1	not reported	31.9122	a827836b-5c04-5260-9f8f-fb012c5e5685	Not Reported	89	167	1979	not hispanic or latino	Alive	NA	-12590	34	50b47db9-0041-58d4-b3a7-b028b78418ec	black or african american
TCGA-FI-A2CX-01A	TCGA-FI-A2CX-01A-11R-A17B-07	TCGA-FI-A2CX	TCGA-FI-A2CX-01A	TP	Primary solid Tumor	TCGA-FI-A2CX-01A	Primary Tumor	TRUE	released	Not Reported	FALSE	TCGA-FI-A2CX	0F6F56E4-C4F9-4915-BE4E-1FBF4C6D93AD	80	1	1067	b6d24830-0d69-44d7-94cf-7dfdc49e52c4	Endometrium	0	Stage IB	not reported	c9506856-ae38-5a48-ac59-1fe58579f840	yes	Endometrioid adenocarcinoma, NOS	not reported	2031	30224	No	not reported	8380-03-01	Not Reported	Endometrium	not reported	2008	C54.1	not reported	21.6441	47a78112-73a2-5136-9459-e17fc52abc91	Not Reported	52	155	1926	not hispanic or latino	Alive	NA	-30224	82	8bd8505e-e3b3-5167-adc2-d6abce781dc6	white
TCGA-DI-A2QU-01A	TCGA-DI-A2QU-01A-11R-A18M-07	TCGA-DI-A2QU	TCGA-DI-A2QU-01A	TP	Primary solid Tumor	TCGA-DI-A2QU-01A	Primary Tumor	FALSE	released	Not Reported	FALSE	TCGA-DI-A2QU	43F1EE09-6F10-4BCE-A55C-147084A26999	240	1	2296	e319e562-6af4-4a5a-b82b-94ddfb325ae8	Endometrium	0	Stage IVB	not reported	e65420d0-c503-5f87-b36b-859e397daaf4	no	Serous cystadenocarcinoma, NOS	not reported	NA	24488	No	not reported	8441-03-01	No	Endometrium	not reported	2005	C54.1	not reported	36.3281	848610b9-b2ba-58bb-8576-6a6c657cf90b	Not Reported	93	160	1938	not hispanic or latino	Dead	2007	-24488	67	74ad2067-0e7b-5ac0-8f46-6a3ca0f0e2c1	white
TCGA-AP-A0LT-01A	TCGA-AP-A0LT-01A-11R-A040-07	TCGA-AP-A0LT	TCGA-AP-A0LT-01A	TP	Primary solid Tumor	TCGA-AP-A0LT-01A	Primary Tumor	TRUE	released	Not Reported	FALSE	TCGA-AP-A0LT	4A25211C-354E-4FC8-B81B-29766B7962D4	200	1	1404	c94dd7a5-dd58-4702-a7d1-8199d3f8c9cc	Endometrium	0	Stage II	not reported	7c15d92c-4f55-5d8d-9d22-73ed30c7c263	no	Endometrioid adenocarcinoma, NOS	not reported	1497	21107	No	not reported	8380-03-01	No	Endometrium	not reported	2006	C54.1	not reported	33.4252	53b99fdc-901c-53df-a4a3-677374b20978	Not Reported	91	165	1949	not reported	Alive	NA	-21107	57	dbfb019a-7f60-5b22-9d2f-87c1f3c2f6fd	white
TCGA-EO-A3AS-01A	TCGA-EO-A3AS-01A-11R-A19W-07	TCGA-EO-A3AS	TCGA-EO-A3AS-01A	TP	Primary solid Tumor	TCGA-EO-A3AS-01A	Primary Tumor	FALSE	released	Not Reported	FALSE	TCGA-EO-A3AS	844799B1-4C96-473A-8ECB-71ACB080F95E	70	1	850	ddb6e07d-8764-4278-978d-7a878522de6d	Endometrium	0	Stage IA	not reported	8f40046d-b2de-5d19-a62d-566622b93e6c	no	Endometrioid adenocarcinoma, NOS	not reported	1046	31450	No	not reported	8380-03-01	No	Endometrium	not reported	2009	C54.1	not reported	26.8407	b070a23e-2110-5b11-9cc8-6fc260fe0a3b	Not Reported	58	147	1923	not reported	Alive	NA	-31450	86	15d4e11d-5881-5dc0-b3ab-6deca92452a2	not reported
TCGA-E6-A1LZ-01A	TCGA-E6-A1LZ-01A-11R-A144-07	TCGA-E6-A1LZ	TCGA-E6-A1LZ-01A	TP	Primary solid Tumor	TCGA-E6-A1LZ-01A	Primary Tumor	FALSE	released	Not Reported	FALSE	TCGA-E6-A1LZ	55F7B7D0-D30A-4E78-B91A-CE794784CA3C	350	1	1233	62bff77e-4fe6-4a9f-a867-345584608e7d	Endometrium	0	Stage IA	not reported	1f0bef4b-abd9-5bee-a57b-7fc404c4eada	no	Serous cystadenocarcinoma, NOS	not reported	2406	28054	No	not reported	8441-03-01	No	Endometrium	not reported	2007	C54.1	not reported	NA	f1ac91e5-0fc9-53ed-bbf5-de4bf4c1726d	Not Reported	65	NA	1931	not hispanic or latino	Alive	NA	-28054	76	f4785965-fb92-5876-80dc-48eba5d1a988	black or african american
TCGA-AP-A1DO-01A	TCGA-AP-A1DO-01A-11R-A137-07	TCGA-AP-A1DO	TCGA-AP-A1DO-01A	TP	Primary solid Tumor	TCGA-AP-A1DO-01A	Primary Tumor	TRUE	released	Not Reported	FALSE	TCGA-AP-A1DO	EAC1A113-68BB-4D45-AB57-E59E392029BC	220	1	1210	f2b59490-86fe-409a-89f1-e11f744e0d75	Endometrium	0	Stage IA	not reported	58d53b8b-44f2-50b9-8188-a1b3b9ba9a9a	no	Endometrioid adenocarcinoma, NOS	not reported	952	22787	No	not reported	8380-03-01	No	Endometrium	not reported	2007	C54.1	not reported	32.8731	34a4f505-23d3-5d3d-8c4c-3c71337ef343	Not Reported	80	156	1945	not hispanic or latino	Alive	NA	-22787	62	2e4bcad2-f344-56f7-888b-3fca2afe52df	white
TCGA-AX-A2HC-01A	TCGA-AX-A2HC-01A-11R-A17B-07	TCGA-AX-A2HC	TCGA-AX-A2HC-01A	TP	Primary solid Tumor	TCGA-AX-A2HC-01A	Primary Tumor	FALSE	released	Not Reported	FALSE	TCGA-AX-A2HC	90DC9BBA-4666-4702-8BA1-F57253E43CDD	120	1	1786	1bacdcab-f02f-4c6e-89e5-4a221c2e3bc0	Endometrium	0	Stage IIIC	not reported	338fe46f-b6a4-50ed-8fc2-2ff30bca40e1	no	Endometrioid adenocarcinoma, NOS	not reported	1044	19485	No	not reported	8380-03-01	No	Endometrium	not reported	2006	C54.1	not reported	47.2681	6308ecf6-0bd6-5496-9db7-67a1943c1fc2	Not Reported	118	158	1953	not hispanic or latino	Alive	NA	-19485	53	baa2500b-d4c9-5e0f-bc4a-41390e221f01	black or african american
TCGA-EC-A1QX-01A	TCGA-EC-A1QX-01A-31R-A16F-07	TCGA-EC-A1QX	TCGA-EC-A1QX-01A	TP	Primary solid Tumor	TCGA-EC-A1QX-01A	Primary Tumor	TRUE	released	Not Reported	FALSE	TCGA-EC-A1QX	0C3EABFA-0F72-47C9-9A8B-6B14F2CD2D12	560	1	81	a86cd958-656b-45d1-ab59-453896a9e839	Endometrium	0	Stage IB	not reported	c06f4aec-8182-5dd8-a6c0-80cd29a1b683	no	Endometrioid adenocarcinoma, NOS	not reported	224	26259	No	not reported	8380-03-01	No	Endometrium	not reported	2010	C54.1	not reported	34.7209	9ebf7955-2b0e-5732-9934-33fb1051575a	Not Reported	90	161	1939	not hispanic or latino	Alive	NA	-26259	71	81b84182-932d-5e2e-9d97-0000ec2b42db	white
TCGA-A5-A0GR-01A	TCGA-A5-A0GR-01A-11R-A118-07	TCGA-A5-A0GR	TCGA-A5-A0GR-01A	TP	Primary solid Tumor	TCGA-A5-A0GR-01A	Primary Tumor	TRUE	released	Not Reported	FALSE	TCGA-A5-A0GR	009B5049-74B7-49B8-8B64-28184A3ACA2B	160	1	632	1c8de102-85f6-47d5-87ce-50b6fe24bb7a	Endometrium	0	Stage IA	not reported	4a331b84-3e37-57fc-b8ba-74480f256522	no	Endometrioid adenocarcinoma, NOS	not reported	1120	25353	No	not reported	8380-03-01	No	Endometrium	not reported	2008	C54.1	not reported	28.089	f9744e32-0223-5afe-b0db-69bd117b6916	Not Reported	88	177	1939	not hispanic or latino	Alive	NA	-25353	69	4507d83f-2738-5679-abb2-92367a2ac213	black or african american
TCGA-D1-A0ZN-01A	TCGA-D1-A0ZN-01A-11R-A118-07	TCGA-D1-A0ZN	TCGA-D1-A0ZN-01A	TP	Primary solid Tumor	TCGA-D1-A0ZN-01A	Primary Tumor	FALSE	released	Not Reported	FALSE	TCGA-D1-A0ZN	53DB2270-9308-47F5-BD1F-4D4C737F98AC	120	1	567	87d4a16c-1a19-4234-b946-aea11d70169b	Endometrium	0	Stage IA	not reported	ca0a7de2-265c-56df-8221-83cdff52a52c	no	Endometrioid adenocarcinoma, NOS	not reported	512	22026	No	not reported	8380-03-01	No	Endometrium	not reported	2009	C54.1	not reported	29.0533	73e7bdbb-7c14-5e83-b300-06ace5938d5b	Not Reported	82	168	1949	not hispanic or latino	Alive	NA	-22026	60	820573ea-7bc9-59dd-aca0-e4e712597461	white
TCGA-BS-A0TG-01A	TCGA-BS-A0TG-01A-32R-A16W-07	TCGA-BS-A0TG	TCGA-BS-A0TG-01A	TP	Primary solid Tumor	TCGA-BS-A0TG-01A	Primary Tumor	FALSE	released	Not Reported	FALSE	TCGA-BS-A0TG	7A7B4B4B-5EE2-4D8D-A90A-DDFB96AE49A8	270	1	1996	36e44603-a1ee-4a5b-9506-49a9358bf8d0	Endometrium	0	Stage IIIA	not reported	6473de9e-e3af-5f99-975c-a8373c55a391	no	Endometrioid adenocarcinoma, NOS	not reported	2371	22043	No	not reported	8380-03-01	No	Endometrium	not reported	2005	C54.1	not reported	24.0882	3dc8bc0a-c45f-556a-988e-46bfb67f0de9	Not Reported	64	163	1945	not hispanic or latino	Alive	NA	-22043	60	a761f58b-17f5-5a95-9d10-299a4fbf98e7	white
TCGA-BG-A0MO-01A	TCGA-BG-A0MO-01A-11R-A040-07	TCGA-BG-A0MO	TCGA-BG-A0MO-01A	TP	Primary solid Tumor	TCGA-BG-A0MO-01A	Primary Tumor	TRUE	released	Not Reported	FALSE	TCGA-BG-A0MO	C120AC98-36D2-49AD-84A1-6EA168D2A2BA	100	1	854	7582cbb9-42d3-496c-991d-d76bea4c434c	Endometrium	0	Stage IA	not reported	b05be386-4150-55a8-870e-6501f1517364	no	Endometrioid adenocarcinoma, NOS	not reported	1309	23287	No	not reported	8380-03-01	No	Endometrium	not reported	2008	C54.1	not reported	32.4219	39b5cde9-6df1-52b6-b23b-f7226152baa2	Not Reported	83	160	1945	not hispanic or latino	Alive	NA	-23287	63	ca39bf6f-6549-5d17-ae60-15dde3f5a32d	white
TCGA-D1-A15X-01A	TCGA-D1-A15X-01A-11R-A118-07	TCGA-D1-A15X	TCGA-D1-A15X-01A	TP	Primary solid Tumor	TCGA-D1-A15X-01A	Primary Tumor	FALSE	released	Not Reported	FALSE	TCGA-D1-A15X	F32EB1C9-4802-4873-8F0E-E10724DA9C15	130	1	897	c81d521c-70f9-4299-87d2-02173751efc8	Endometrium	0	Stage IA	not reported	b4a0d69d-3c39-5956-b8c4-c05c4d083263	no	Serous cystadenocarcinoma, NOS	not reported	909	16532	No	not reported	8441-03-01	No	Endometrium	not reported	2008	C54.1	not reported	25.2092	fe7af538-d2aa-51db-99b6-0106e7685ea8	Not Reported	72	169	1963	not hispanic or latino	Alive	NA	-16532	45	94e5d21e-5343-553f-80b3-79fb4e38d0ba	white
TCGA-B5-A0K8-01A	TCGA-B5-A0K8-01A-11R-A14M-07	TCGA-B5-A0K8	TCGA-B5-A0K8-01A	TP	Primary solid Tumor	TCGA-B5-A0K8-01A	Primary Tumor	TRUE	released	Not Reported	FALSE	TCGA-B5-A0K8	1E7C9CA2-73AA-4443-A125-D5588F93BEF9	260	1	191	66184035-af3e-4c2b-901a-0709c49dc54e	Endometrium	0	Stage IB	not reported	47d73528-9f12-5d55-9afb-eb467c56f0bb	no	Serous cystadenocarcinoma, NOS	not reported	847	25992	No	not reported	8441-03-01	No	Endometrium	not reported	2009	C54.1	not reported	23.8281	3f246748-70da-5b1b-a340-9fd2a322aa18	Not Reported	61	160	1938	not reported	Alive	NA	-25992	71	a44ec5e7-b90f-5892-bdaa-19fe891d1b50	white
TCGA-DI-A1BU-01A	TCGA-DI-A1BU-01A-11R-A137-07	TCGA-DI-A1BU	TCGA-DI-A1BU-01A	TP	Primary solid Tumor	TCGA-DI-A1BU-01A	Primary Tumor	FALSE	released	Not Reported	FALSE	TCGA-DI-A1BU	18A286FD-E85B-48FC-B193-456AB10D24B9	140	1	903	241bfb1f-5cf8-458d-b335-18babf507e85	Endometrium	0	Stage IIB	not reported	0322cb67-0295-5910-8351-7749a26fb857	no	Serous cystadenocarcinoma, NOS	not reported	1195	20114	No	not reported	8441-03-01	No	Endometrium	not reported	2008	C54.1	not reported	31.8047	bc3e44bb-535b-5cf3-a227-42686d835588	Not Reported	93	171	1953	not hispanic or latino	Alive	NA	-20114	55	5e7522d0-0e5d-5ca7-84c7-e0ae4e82dfee	white
TCGA-EY-A1GI-01A	TCGA-EY-A1GI-01A-11R-A13S-07	TCGA-EY-A1GI	TCGA-EY-A1GI-01A	TP	Primary solid Tumor	TCGA-EY-A1GI-01A	Primary Tumor	FALSE	released	Not Reported	FALSE	TCGA-EY-A1GI	1D56F7CA-A3F0-4078-B8E3-A10CD97873D4	150	1	444	9618747c-19fc-4243-ab49-d277992544e5	Endometrium	0	Stage IB	not reported	a6b29f73-2887-5de1-88ea-25441a3379e9	no	Endometrioid adenocarcinoma, NOS	not reported	710	19117	No	not reported	8380-03-01	No	Endometrium	not reported	2009	C54.1	not reported	25.3444	841d200b-8a8b-5e41-97fe-b7e3d4ba9cf6	Not Reported	69	165	1957	not hispanic or latino	Alive	NA	-19117	52	15b9957d-8c31-5525-b249-cb4e25a082fd	white
TCGA-EY-A215-01A	TCGA-EY-A215-01A-11R-A14M-07	TCGA-EY-A215	TCGA-EY-A215-01A	TP	Primary solid Tumor	TCGA-EY-A215-01A	Primary Tumor	FALSE	released	Not Reported	FALSE	TCGA-EY-A215	C0F970E3-E534-4A34-B87A-4383FD261B53	210	1	293	4d692dbb-bbd7-429b-894e-ccb215ca41cc	Endometrium	0	Stage IB	not reported	c0ab32b5-4c54-544a-9657-6efd97264221	yes	Endometrioid adenocarcinoma, NOS	not reported	574	22076	No	not reported	8380-03-01	Not Reported	Endometrium	not reported	2010	C54.1	not reported	17.3611	8a8b311e-b801-5651-b8a5-e00d87bfd032	Not Reported	49	168	1950	not hispanic or latino	Alive	NA	-22076	60	42256e3f-852f-5914-8b38-744378ef0cac	white
TCGA-D1-A3DG-01A	TCGA-D1-A3DG-01A-11R-A19W-07	TCGA-D1-A3DG	TCGA-D1-A3DG-01A	TP	Primary solid Tumor	TCGA-D1-A3DG-01A	Primary Tumor	TRUE	released	Not Reported	FALSE	TCGA-D1-A3DG	97C44FFC-8D88-43DC-BCC9-F634151C7098	140	1	49	ad26154d-5587-4af9-975f-367d712a5749	Endometrium	0	Stage IVB	not reported	0f8d3a22-1d15-53f5-980b-63ebe2380b58	no	Endometrioid adenocarcinoma, NOS	not reported	130	29771	No	not reported	8380-03-01	No	Endometrium	not reported	2011	C54.1	not reported	30.4705	85cfee60-717d-5709-9abf-fcaa5892d786	Not Reported	86	168	1930	not hispanic or latino	Dead	NA	-29771	81	4e318d3b-5faf-5302-b744-2aaf8d6fb33b	white
TCGA-EO-A22U-01A	TCGA-EO-A22U-01A-11R-A180-07	TCGA-EO-A22U	TCGA-EO-A22U-01A	TP	Primary solid Tumor	TCGA-EO-A22U-01A	Primary Tumor	FALSE	released	Not Reported	FALSE	TCGA-EO-A22U	DB7D72BC-F9C7-4726-98F4-A4F642B125C6	110	1	758	4eb2e033-34f4-4a2d-837e-c927c1e52359	Endometrium	0	Stage IB	not reported	36f0913f-9b70-5403-9b6d-d8e3cced5f58	no	Endometrioid adenocarcinoma, NOS	not reported	1407	30557	No	not reported	8380-03-01	No	Endometrium	not reported	2009	C54.1	not reported	26.2222	602ddb15-e1ed-5e7e-82dc-7d725ff0727c	Not Reported	59	150	1926	not reported	Alive	NA	-30557	83	e8d75a74-9bea-5427-ac4c-e20566531835	white
TCGA-AX-A3FW-01A	TCGA-AX-A3FW-01A-11R-A22K-07	TCGA-AX-A3FW	TCGA-AX-A3FW-01A	TP	Primary solid Tumor	TCGA-AX-A3FW-01A	Primary Tumor	FALSE	released	Not Reported	FALSE	TCGA-AX-A3FW	AAB4F0FC-D6D5-4D5F-B36C-E4D4869E1A15	90	1	723	d3deb563-5420-4890-b763-01ca855b4b61	Endometrium	0	Stage IB	not reported	6c0615cd-0061-5fca-8bef-3ca10ce6383a	no	Endometrioid adenocarcinoma, NOS	not reported	17	24419	No	not reported	8380-03-01	No	Endometrium	not reported	2009	C54.1	not reported	30.1194	d236da69-c009-5d64-8704-74c62edad450	Not Reported	84	167	1943	not hispanic or latino	Alive	NA	-24419	66	7150706f-be8d-5f53-8882-93c479869817	white
TCGA-AP-A1DP-01A	TCGA-AP-A1DP-01A-11R-A137-07	TCGA-AP-A1DP	TCGA-AP-A1DP-01A	TP	Primary solid Tumor	TCGA-AP-A1DP-01A	Primary Tumor	TRUE	released	Not Reported	FALSE	TCGA-AP-A1DP	20EEB047-0185-4B65-9A6A-43D6C97307C8	230	1	1105	b5206087-88de-4963-9239-189d159f7b35	Endometrium	0	Stage IA	not reported	c96495d3-47a4-5cd1-8e8b-cc70f395057c	no	Endometrioid adenocarcinoma, NOS	not reported	NA	25601	No	not reported	8380-03-01	No	Endometrium	not reported	2008	C54.1	not reported	33.2479	77875cc2-334a-55c0-8d2c-e72c8b15e127	Not Reported	83	158	1938	not reported	Dead	2010	-25601	70	4a9cbf57-5459-5e8b-8fda-2a5dd5a9e2f5	white
TCGA-BK-A4ZD-11A	TCGA-BK-A4ZD-11A-12R-A27V-07	TCGA-BK-A4ZD	TCGA-BK-A4ZD-11A	NT	Solid Tissue Normal	TCGA-BK-A4ZD-11A	Solid Tissue Normal	FALSE	released	Not Reported	FALSE	TCGA-BK-A4ZD	NA	210	11	92	a24e32e7-0ac4-481f-a69f-f42b1f1e3eef	Endometrium	0	Stage IA	not reported	52ef00ac-cc39-502a-9e36-18076721f0be	no	Endometrioid adenocarcinoma, NOS	not reported	506	15536	No	not reported	8380-03-01	No	Endometrium	not reported	2012	C54.1	not reported	53.4457	fa681863-042a-56d1-bae9-ace2cce9c4f7	Not Reported	142	163	1970	not hispanic or latino	Alive	NA	-15536	42	932b5f34-279f-58a1-b7ea-5ac264c68f39	black or african american
TCGA-AX-A05Y-11A	TCGA-AX-A05Y-11A-11R-A27V-07	TCGA-AX-A05Y	TCGA-AX-A05Y-11A	NT	Solid Tissue Normal	TCGA-AX-A05Y-11A	Solid Tissue Normal	FALSE	released	Not Reported	FALSE	TCGA-AX-A05Y	NA	140	11	2391	82790b63-1c88-49b8-b09f-8b42f0a93c2b	Endometrium	0	Stage IB	not reported	a122877f-69ee-5e1e-975d-3ece1c4e4684	no	Endometrioid adenocarcinoma, NOS	not reported	2684	20904	No	not reported	8380-03-01	No	Endometrium	not reported	2004	C54.1	not reported	33.3866	693d99bb-5af1-5412-915b-467c061fe43c	Not Reported	92	166	1947	not hispanic or latino	Alive	NA	-20904	57	d62cdfef-4a5d-51b3-90a0-369c60216423	white
TCGA-AX-A0J0-11A	TCGA-AX-A0J0-11A-11R-A27V-07	TCGA-AX-A0J0	TCGA-AX-A0J0-11A	NT	Solid Tissue Normal	TCGA-AX-A0J0-11A	Solid Tissue Normal	FALSE	released	Not Reported	FALSE	TCGA-AX-A0J0	NA	110	11	1952	06731fda-e0ba-49d4-9d61-9c6cab663097	Endometrium	0	Stage IB	not reported	316a64b1-581c-573b-95c0-487c977868d8	no	Endometrioid adenocarcinoma, NOS	not reported	1220	17466	No	not reported	8380-03-01	No	Endometrium	not reported	2006	C54.1	not reported	19.9481	aed00cc4-a090-5c04-a038-bd3cbc563952	Not Reported	53	163	1959	not hispanic or latino	Alive	NA	-17466	47	0740835f-f4ed-5dc5-8ff0-d9df87dbd640	white
TCGA-A5-A0GG-01A	TCGA-A5-A0GG-01A-11R-A118-07	TCGA-A5-A0GG	TCGA-A5-A0GG-01A	TP	Primary solid Tumor	TCGA-A5-A0GG-01A	Primary Tumor	TRUE	released	Not Reported	FALSE	TCGA-A5-A0GG	6867E576-1020-41D7-BC18-25160FE17F81	220	1	2369	b5b941e3-f828-4091-b9b1-6b38d1493847	Endometrium	0	Stage IA	not reported	1e3e2d09-526a-5154-a63e-32946e37e91b	no	Endometrioid adenocarcinoma, NOS	not reported	3762	27809	No	not reported	8380-03-01	No	Endometrium	not reported	2003	C54.1	not reported	25	4e2f60a6-7e94-5a2f-982d-8ecf3caf95f7	Not Reported	64	160	1927	not hispanic or latino	Alive	NA	-27809	76	ffaff7f1-1d96-5720-9231-587e03833f53	black or african american
TCGA-AP-A05D-01A	TCGA-AP-A05D-01A-11R-A00V-07	TCGA-AP-A05D	TCGA-AP-A05D-01A	TP	Primary solid Tumor	TCGA-AP-A05D-01A	Primary Tumor	TRUE	released	Not Reported	FALSE	TCGA-AP-A05D	3312F531-00A3-4104-8C9C-8734C32C89C0	190	1	1063	5b19af28-1179-42cb-a474-856ef2048d5b	Endometrium	0	Stage IIIC2	not reported	8e296ccc-66ee-5507-883a-618483a5d16b	yes	Serous cystadenocarcinoma, NOS	not reported	1758	24597	No	not reported	8441-03-01	Not Reported	Endometrium	not reported	2007	C54.1	not reported	37.8072	3b4a3909-cac6-5612-8d54-eb48c2c59548	Not Reported	98	161	1940	not reported	Alive	NA	-24597	67	b9fe82c2-4fea-502e-9d7d-7bd0b98acde3	white
TCGA-KP-A3W3-01A	TCGA-KP-A3W3-01A-11R-A22K-07	TCGA-KP-A3W3	TCGA-KP-A3W3-01A	TP	Primary solid Tumor	TCGA-KP-A3W3-01A	Primary Tumor	TRUE	released	Not Reported	FALSE	TCGA-KP-A3W3	9D8F170A-A4B1-463A-B92C-357870762EAD	680	1	739	d54f4476-7191-4a52-a310-8392f62404cb	Endometrium	0	Stage IB	not reported	5bb79aec-bb1a-5619-a006-0cf8edcb82f4	no	Serous cystadenocarcinoma, NOS	not reported	794	26310	No	not reported	8441-03-01	No	Endometrium	not reported	2010	C54.1	not reported	46.8471	2ba473f0-9d61-52b3-8674-bbaa7b27d4df	Not Reported	126	164	1938	not hispanic or latino	Alive	NA	-26310	72	2e5d8b2d-f3a4-5ebd-a612-2fd511f12455	white
TCGA-B5-A5OC-01A	TCGA-B5-A5OC-01A-21R-A27V-07	TCGA-B5-A5OC	TCGA-B5-A5OC-01A	TP	Primary solid Tumor	TCGA-B5-A5OC-01A	Primary Tumor	TRUE	released	Not Reported	FALSE	TCGA-B5-A5OC	2B1515A6-001A-46AF-952C-D393944DE57F	750	1	732	69ac12c0-a986-44ac-8687-134ccb12ac21	Endometrium	0	Stage IIIB	not reported	d0efbe59-a540-5d2d-83db-f1e2c8d18b8e	no	Endometrioid adenocarcinoma, NOS	not reported	1249	26109	No	not reported	8380-03-01	No	Endometrium	not reported	2011	C54.1	not reported	NA	d1f77a82-9999-537c-b1bb-50128a7ef8ee	Not Reported	NA	NA	1940	not reported	Alive	NA	-26109	71	7d93421a-71dc-502a-9c1a-8d3d30104edf	black or african american
TCGA-BG-A0MU-01A	TCGA-BG-A0MU-01A-11R-A104-07	TCGA-BG-A0MU	TCGA-BG-A0MU-01A	TP	Primary solid Tumor	TCGA-BG-A0MU-01A	Primary Tumor	TRUE	released	Not Reported	FALSE	TCGA-BG-A0MU	7162F7A7-7295-4736-B721-B13DAE006092	860	1	121	f0af3f30-3d64-4bd8-9a8f-7ff7ab9bb7b0	Endometrium	0	Stage IIIA	not reported	a87f99dd-5401-5644-83c3-bd101864d91b	no	Endometrioid adenocarcinoma, NOS	not reported	617	28621	No	not reported	8380-03-01	No	Endometrium	not reported	2010	C54.1	not reported	29.4321	0a471f35-4e1d-5c94-9dca-3d9e81a87bb8	Not Reported	68	152	1932	not hispanic or latino	Alive	NA	-28621	78	ad41e1ef-c12d-539c-936a-66be05ef82b6	white
TCGA-D1-A0ZV-01A	TCGA-D1-A0ZV-01A-11R-A10J-07	TCGA-D1-A0ZV	TCGA-D1-A0ZV-01A	TP	Primary solid Tumor	TCGA-D1-A0ZV-01A	Primary Tumor	FALSE	released	Not Reported	FALSE	TCGA-D1-A0ZV	C9AE2762-705F-4061-B3B6-325426D0C0C8	110	1	324	a1cb5589-26dd-4d0e-9447-375ebeca6b78	Endometrium	0	Stage IB	not reported	54abed21-c1a1-55fb-95a4-1018adbd0293	no	Endometrioid adenocarcinoma, NOS	not reported	728	21374	No	not reported	8380-03-01	No	Endometrium	not reported	2009	C54.1	not reported	26.6436	674c54c8-3196-5b89-a6cc-c8d7b869f842	Not Reported	77	170	1951	not hispanic or latino	Alive	NA	-21374	58	c172bc97-df3f-59ab-b64c-63529d29ba3d	white
TCGA-EO-A22X-01A	TCGA-EO-A22X-01A-11R-A180-07	TCGA-EO-A22X	TCGA-EO-A22X-01A	TP	Primary solid Tumor	TCGA-EO-A22X-01A	Primary Tumor	FALSE	released	Not Reported	FALSE	TCGA-EO-A22X	4D919902-FBCE-4AAC-ACD2-38A2F1D8E901	110	1	842	0c6fd9ef-cffe-4b5b-b2fb-8136285da058	Endometrium	0	Stage IIIA	not reported	ba89b860-0f53-5836-9e61-24f89de6f90c	no	Endometrioid adenocarcinoma, NOS	not reported	1752	13245	No	not reported	8380-03-01	No	Endometrium	not reported	2008	C54.1	not reported	24.2382	67ccad95-5f1b-5ac3-9a9d-4bbb7c28fe1f	Not Reported	56	152	1972	not reported	Alive	NA	-13245	36	692609e2-c553-550a-ac55-c875089ec9f1	not reported
TCGA-B5-A11O-01A	TCGA-B5-A11O-01A-11R-A118-07	TCGA-B5-A11O	TCGA-B5-A11O-01A	TP	Primary solid Tumor	TCGA-B5-A11O-01A	Primary Tumor	TRUE	released	Not Reported	FALSE	TCGA-B5-A11O	078AA8A2-E812-4603-9084-8414937B88E1	130	1	993	f3d85f05-bd2c-46fc-ac6a-0e2a7248c630	Endometrium	0	Stage IA	not reported	4528c73f-e558-5634-8ad1-76154e43a209	no	Endometrioid adenocarcinoma, NOS	not reported	2609	22720	No	not reported	8380-03-01	No	Endometrium	not reported	2008	C54.1	not reported	36.388	5e0f52ff-49b2-597e-9637-680d466885dd	Not Reported	114	177	1946	not reported	Alive	NA	-22720	62	b0e6de39-ab28-5b60-90a2-2ae8485c99d9	white
TCGA-QS-A5YQ-01A	TCGA-QS-A5YQ-01A-11R-A31O-07	TCGA-QS-A5YQ	TCGA-QS-A5YQ-01A	TP	Primary solid Tumor	TCGA-QS-A5YQ-01A	Primary Tumor	FALSE	released	Not Reported	FALSE	TCGA-QS-A5YQ	D1631D6F-F055-4D35-A6DD-FE7A251BD4C2	370	1	43	c38114c8-744b-4919-8f2a-c8f30fba38b3	Endometrium	0	Stage IIIA	not reported	c086b653-e209-5155-bd29-8da62fd7ec9a	no	Endometrioid adenocarcinoma, NOS	not reported	759	20425	No	not reported	8380-03-01	No	Endometrium	not reported	2013	C54.1	not reported	32.4219	a0e17bf8-c36e-530a-ab8d-e5923a933b83	Not Reported	83	160	1958	not hispanic or latino	Alive	NA	-20425	55	e2e24506-9147-5af7-abf8-8e974293db26	black or african american
TCGA-EY-A54A-01A	TCGA-EY-A54A-01A-11R-A27V-07	TCGA-EY-A54A	TCGA-EY-A54A-01A	TP	Primary solid Tumor	TCGA-EY-A54A-01A	Primary Tumor	FALSE	released	Not Reported	FALSE	TCGA-EY-A54A	E3C3D3B8-550A-4652-9B17-122BC64A437A	500	1	105	6d890026-4221-471a-afa6-1118ed804f08	Corpus uteri	0	Stage IIIC2	not reported	b0351059-8e11-5467-97c2-a451c3438893	no	Endometrioid adenocarcinoma, NOS	not reported	447	24822	No	not reported	8380-03-01	No	Corpus uteri	not reported	2012	C54.9	not reported	27.0051	766d1f1d-8f0e-580b-a55a-3a9840139306	Not Reported	70	161	1945	not hispanic or latino	Alive	NA	-24822	67	be31e54c-a3d3-5eb6-8d3f-25c7b2e63f8c	black or african american
TCGA-D1-A3DH-01A	TCGA-D1-A3DH-01A-11R-A19W-07	TCGA-D1-A3DH	TCGA-D1-A3DH-01A	TP	Primary solid Tumor	TCGA-D1-A3DH-01A	Primary Tumor	TRUE	released	Not Reported	FALSE	TCGA-D1-A3DH	C63CF985-CF78-42EE-A7A2-22083FED571D	150	1	43	5d130578-de0c-4336-92e6-02c6f11add92	Endometrium	0	Stage IA	not reported	4016a029-9a7a-5557-9078-8876bf570a60	no	Endometrioid adenocarcinoma, NOS	not reported	573	25935	No	not reported	8380-03-01	No	Endometrium	not reported	2011	C54.1	not reported	26.9274	0e3a954a-529c-5281-b836-51aea8bc1753	Not Reported	76	168	1940	not hispanic or latino	Alive	NA	-25935	71	0b11fb4d-52a2-56e1-9cef-35568e1a2c19	white
TCGA-B5-A0JX-01A	TCGA-B5-A0JX-01A-21R-A14M-07	TCGA-B5-A0JX	TCGA-B5-A0JX-01A	TP	Primary solid Tumor	TCGA-B5-A0JX-01A	Primary Tumor	TRUE	released	Not Reported	FALSE	TCGA-B5-A0JX	E511CFF9-9687-4134-B85D-37C037B71643	170	1	952	f4c448e1-8415-42a4-b8d4-b71bf57ad00b	Endometrium	0	Stage IB	not reported	a401e5ac-82c4-54b0-976e-fa86731953d1	no	Endometrioid adenocarcinoma, NOS	not reported	1787	22834	No	not reported	8380-03-01	No	Endometrium	not reported	2007	C54.1	not reported	40.0368	647bc5a5-316b-5300-a8b5-0db38783e259	Not Reported	113	168	1945	not reported	Alive	NA	-22834	62	6014440f-b492-52dc-a262-f14f49e88341	white
TCGA-B5-A0JT-01A	TCGA-B5-A0JT-01A-21R-A118-07	TCGA-B5-A0JT	TCGA-B5-A0JT-01A	TP	Primary solid Tumor	TCGA-B5-A0JT-01A	Primary Tumor	TRUE	released	Not Reported	FALSE	TCGA-B5-A0JT	CC6EE5B1-5548-4DE7-873F-332DBF81710F	750	1	1128	4188c8ea-fe84-4c30-a390-0bd9a6b10c7b	Endometrium	0	Stage IIIA	not reported	1f791e55-9d7d-5124-93cb-f158cbaf8e8e	no	Endometrioid adenocarcinoma, NOS	not reported	1682	23041	No	not reported	8380-03-01	No	Endometrium	not reported	2007	C54.1	not reported	42.1627	c7f8aa1d-a411-5467-ab5c-ae89e4953919	Not Reported	119	168	1944	not reported	Alive	NA	-23041	63	d5d00d70-77b9-5443-bd30-112211cf1f36	white
TCGA-A5-A0GJ-01A	TCGA-A5-A0GJ-01A-11R-A040-07	TCGA-A5-A0GJ	TCGA-A5-A0GJ-01A	TP	Primary solid Tumor	TCGA-A5-A0GJ-01A	Primary Tumor	TRUE	released	Not Reported	FALSE	TCGA-A5-A0GJ	83743C19-A9FF-42F0-947E-5697709151C5	220	1	1708	48fa5b7d-e488-4743-a7ce-aceb9945f00b	Endometrium	0	Stage IA	not reported	b6fb24ef-56f2-58fe-9500-478b07397a71	no	Endometrioid adenocarcinoma, NOS	not reported	2000	16421	No	not reported	8380-03-01	No	Endometrium	not reported	2005	C54.1	not reported	43.2835	d551f2d8-155a-5ff2-8a7a-bb3036b01c25	Not Reported	115	163	1961	not hispanic or latino	Alive	NA	-16421	44	bb77659e-237f-5a94-8538-2fb5d2a1797f	white
TCGA-BG-A220-01A	TCGA-BG-A220-01A-11R-A157-07	TCGA-BG-A220	TCGA-BG-A220-01A	TP	Primary solid Tumor	TCGA-BG-A220-01A	Primary Tumor	TRUE	released	Not Reported	FALSE	TCGA-BG-A220	59CD459F-FB2B-4B0E-9E16-3E26BDF252E1	190	1	110	b88002d7-76cb-4ea7-b894-8572d49411ab	Endometrium	0	Stage IA	not reported	cbe109ac-6baf-5aed-92d5-45aa7db3e8fe	yes	Endometrioid adenocarcinoma, NOS	not reported	434	25346	No	not reported	8380-03-01	Not Reported	Endometrium	not reported	2010	C54.1	not reported	NA	2172194b-1f36-5e20-a58a-92884ccc2d8e	Not Reported	127	NA	1941	not hispanic or latino	Alive	NA	-25346	69	fbd9da68-0278-5568-957d-94cbc2f6de8a	white
TCGA-EY-A1GP-01A	TCGA-EY-A1GP-01A-11R-A13S-07	TCGA-EY-A1GP	TCGA-EY-A1GP-01A	TP	Primary solid Tumor	TCGA-EY-A1GP-01A	Primary Tumor	FALSE	released	Not Reported	FALSE	TCGA-EY-A1GP	D9933BA3-3D3B-4B93-AD6C-22ED47C4DBB1	90	1	262	13c41beb-c86d-423f-97a4-8f18bff149be	Endometrium	0	Stage IA	not reported	9d18e30f-2e1e-511a-8941-81743f8b9cf7	no	Endometrioid adenocarcinoma, NOS	not reported	573	20011	No	not reported	8380-03-01	No	Endometrium	not reported	2010	C54.1	not reported	28.8415	49e62e21-2c9d-5e2f-853f-5fca173db285	Not Reported	72	158	1956	not hispanic or latino	Alive	NA	-20011	54	ce96d3e6-6f9d-54ec-8173-e7af52159c07	black or african american
TCGA-D1-A102-01A	TCGA-D1-A102-01A-11R-A10J-07	TCGA-D1-A102	TCGA-D1-A102-01A	TP	Primary solid Tumor	TCGA-D1-A102-01A	Primary Tumor	FALSE	released	Not Reported	FALSE	TCGA-D1-A102	9983D576-706A-48D2-93EE-70EABB3BD77C	200	1	380	eef5bd16-dc47-47da-baa9-295b8c28361b	Endometrium	0	Stage IB	not reported	8392456e-f5ba-5589-8e27-985d34a4d90b	yes	Endometrioid adenocarcinoma, NOS	not reported	135	17991	No	not reported	8380-03-01	Not Reported	Endometrium	not reported	2009	C54.1	not reported	38.5052	b0c06667-6a23-5317-8054-358ae113c515	Not Reported	122	178	1960	not hispanic or latino	Alive	NA	-17991	49	24d81207-6d0e-56d6-9cff-9d05306baef1	white
TCGA-BS-A0UL-01A	TCGA-BS-A0UL-01A-11R-A109-07	TCGA-BS-A0UL	TCGA-BS-A0UL-01A	TP	Primary solid Tumor	TCGA-BS-A0UL-01A	Primary Tumor	FALSE	released	Not Reported	FALSE	TCGA-BS-A0UL	323FC36E-D8E3-4F6B-A8FE-2040F3E44BB9	70	1	2155	d9a2756b-472f-4eee-9d76-91f4320f8a1a	Endometrium	0	Stage IA	not reported	0209538e-826c-5cc3-92de-c19f17737c3f	no	Endometrioid adenocarcinoma, NOS	not reported	2481	19982	No	not reported	8380-03-01	No	Endometrium	not reported	2004	C54.1	not reported	39.4464	08bcfcd4-d0f2-5c36-80df-7667025ca9f7	Not Reported	114	170	1950	not hispanic or latino	Alive	NA	-19982	54	c2e76a4c-ddb2-55de-baa7-c7067c1259f4	native hawaiian or other pacific islander
TCGA-BG-A0MA-01A	TCGA-BG-A0MA-01A-11R-A17B-07	TCGA-BG-A0MA	TCGA-BG-A0MA-01A	TP	Primary solid Tumor	TCGA-BG-A0MA-01A	Primary Tumor	TRUE	released	Not Reported	FALSE	TCGA-BG-A0MA	E5908692-5B04-407B-818A-D202756DD880	130	1	805	8b7459ed-d1d7-4499-b057-12bc9a5bc488	Endometrium	0	Stage IB	not reported	34eb0cae-e80a-5584-92dc-60f9673dac69	no	Endometrioid adenocarcinoma, NOS	not reported	NA	22036	No	not reported	8380-03-01	No	Endometrium	not reported	2008	C54.1	not reported	38.4083	026328b3-8085-5a51-af6a-f112b22c732c	Not Reported	111	170	1948	not hispanic or latino	Dead	2008	-22036	60	5d06e636-7e27-5d5a-8bc0-dce45ba5fa01	white
TCGA-EO-A1Y5-01A	TCGA-EO-A1Y5-01A-11R-A157-07	TCGA-EO-A1Y5	TCGA-EO-A1Y5-01A	TP	Primary solid Tumor	TCGA-EO-A1Y5-01A	Primary Tumor	FALSE	released	Not Reported	FALSE	TCGA-EO-A1Y5	B3A96371-1CD6-4B08-BDA5-C8CD7C7DE81F	110	1	223	9bed3aea-1f78-4567-bb7b-016753a9bd0b	Endometrium	0	Stage IIIC2	not reported	a52f4e96-efca-5354-ac1f-d5e4600af48f	no	Serous cystadenocarcinoma, NOS	not reported	332	23251	No	not reported	8441-03-01	No	Endometrium	not reported	2010	C54.1	not reported	30.4772	e95d407e-ec1d-5865-ad8d-f640f72f2363	Not Reported	79	161	1947	not reported	Alive	NA	-23251	63	fd594d66-0c40-5b02-9262-afbc6549a207	not reported
TCGA-EY-A1GL-01A	TCGA-EY-A1GL-01A-11R-A13S-07	TCGA-EY-A1GL	TCGA-EY-A1GL-01A	TP	Primary solid Tumor	TCGA-EY-A1GL-01A	Primary Tumor	FALSE	released	Not Reported	FALSE	TCGA-EY-A1GL	449C1D9F-6A1F-4523-8C86-AFED911D95D4	300	1	366	4032607d-6cf1-4b53-941e-0c50cb3d0f10	Endometrium	0	Stage II	not reported	12d48312-efdd-529e-abdf-822efda92984	no	Endometrioid adenocarcinoma, NOS	not reported	1014	18761	No	not reported	8380-03-01	No	Endometrium	not reported	2010	C54.1	not reported	24.3911	e24c7895-fd05-50a1-b458-a8c80e68686a	Not Reported	73	173	1959	not reported	Alive	NA	-18761	51	51e0a502-6a75-5175-89d6-43421041fff7	white
TCGA-A5-A2K7-01A	TCGA-A5-A2K7-01A-11R-A180-07	TCGA-A5-A2K7	TCGA-A5-A2K7-01A	TP	Primary solid Tumor	TCGA-A5-A2K7-01A	Primary Tumor	TRUE	released	Not Reported	FALSE	TCGA-A5-A2K7	1880F604-34C9-4B58-92DC-D67C7E656E3B	170	1	195	b19b35dd-9431-4040-bbf1-e7490b037de7	Endometrium	0	Stage II	not reported	9eb35cf2-e1d7-5a6c-abdd-5f04c5a7b1dd	no	Endometrioid adenocarcinoma, NOS	not reported	1063	14980	No	not reported	8380-03-01	No	Endometrium	not reported	2011	C54.1	not reported	29.2101	8a56bb29-f43a-584f-b3ff-7dd56ff8a064	Not Reported	72	157	1970	hispanic or latino	Alive	NA	-14980	41	0dc5ba75-646a-5fac-be58-86ae178ea9a3	not reported
TCGA-DI-A2QT-01A	TCGA-DI-A2QT-01A-12R-A19W-07	TCGA-DI-A2QT	TCGA-DI-A2QT-01A	TP	Primary solid Tumor	TCGA-DI-A2QT-01A	Primary Tumor	FALSE	released	Not Reported	FALSE	TCGA-DI-A2QT	416DF035-67B0-4461-9523-EB4A4A1FBA5B	280	1	1186	41ee0d15-a55b-47a4-9f5a-02a29e89e8dd	Endometrium	0	Stage IIIC	not reported	06f7b4e5-837b-5466-9916-77470ee9e884	no	Serous cystadenocarcinoma, NOS	not reported	NA	18835	No	not reported	8441-03-01	No	Endometrium	not reported	2008	C54.1	not reported	25.4767	b91e4f10-fb11-56ee-9141-6d537d6069d6	Not Reported	62	156	1957	hispanic or latino	Dead	2009	-18835	51	8ab85fd8-bf9d-5f86-942f-60383f958f5b	american indian or alaska native
TCGA-AJ-A5DW-01A	TCGA-AJ-A5DW-01A-11R-A27V-07	TCGA-AJ-A5DW	TCGA-AJ-A5DW-01A	TP	Primary solid Tumor	TCGA-AJ-A5DW-01A	Primary Tumor	FALSE	released	Not Reported	FALSE	TCGA-AJ-A5DW	8B641F9B-ACF5-448B-9AC3-8C8E6B1F0724	80	1	133	ae83512d-3739-4e4d-9f27-8b01e6400479	Endometrium	0	Stage IA	not reported	0f80c564-ea46-5654-a562-53c10686392d	no	Endometrioid adenocarcinoma, NOS	not reported	390	20711	No	not reported	8380-03-01	No	Endometrium	not reported	2012	C54.1	not reported	39.0835	adc55366-0db9-55ca-a01f-b1cf55917a6d	Not Reported	109	167	1956	not hispanic or latino	Alive	NA	-20711	56	e0c51d2e-2739-5a27-ad54-25d14c00f90a	black or african american
TCGA-AP-A052-01A	TCGA-AP-A052-01A-11R-A00V-07	TCGA-AP-A052	TCGA-AP-A052-01A	TP	Primary solid Tumor	TCGA-AP-A052-01A	Primary Tumor	TRUE	released	Not Reported	FALSE	TCGA-AP-A052	830EF496-4672-4E9A-B662-DCB4678E99B0	500	1	2211	33c21dca-f3b3-48cd-9fc5-ad316598f23e	Endometrium	0	Stage IVB	not reported	38131fdb-27ab-55c1-96eb-d8d1577b4764	no	Serous cystadenocarcinoma, NOS	not reported	NA	21721	No	not reported	8441-03-01	No	Endometrium	not reported	2004	C54.1	not reported	46.281	b8538893-9082-5a20-95b5-5eed462ec69d	Not Reported	126	165	1945	not reported	Dead	2005	-21721	59	85eec076-18a5-5b0e-a276-1c95815c60c8	black or african american
TCGA-AJ-A3BH-01A	TCGA-AJ-A3BH-01A-11R-A19W-07	TCGA-AJ-A3BH	TCGA-AJ-A3BH-01A	TP	Primary solid Tumor	TCGA-AJ-A3BH-01A	Primary Tumor	FALSE	released	Not Reported	FALSE	TCGA-AJ-A3BH	469A2D52-09E6-4B67-B8D0-D6292AC22285	100	1	NA	5f692f2b-3736-4b1f-8ffe-a0ee085975df	Endometrium	NA	Stage IB	not reported	42feafc4-47c7-5f07-938b-cab59277e396	no	Endometrioid adenocarcinoma, NOS	not reported	NA	NA	No	not reported	8380-03-01	No	Endometrium	not reported	2011	C54.1	not reported	28.8044	3f9f336f-1876-5ebf-b865-9bdfaefb2be4	Not Reported	71	157	NA	not hispanic or latino	Alive	NA	NA	NA	1974fb64-2bf1-5ae4-a1d3-549373310899	white
TCGA-B5-A11G-01A	TCGA-B5-A11G-01A-13R-A118-07	TCGA-B5-A11G	TCGA-B5-A11G-01A	TP	Primary solid Tumor	TCGA-B5-A11G-01A	Primary Tumor	TRUE	released	Not Reported	FALSE	TCGA-B5-A11G	7021DC28-67C3-4BB6-9C8B-0FE7EFBCA1E1	180	1	3248	fe5d8e64-98b1-4ea7-adda-f28d12349a7e	Endometrium	0	Stage IA	not reported	69dd2f41-a209-50cc-88a1-5baa38da839e	no	Endometrioid adenocarcinoma, NOS	not reported	3448	25995	No	not reported	8380-03-01	No	Endometrium	not reported	2001	C54.1	not reported	30.0781	9f7acdeb-54fd-5ec8-ba42-72fc6f01bbda	Not Reported	77	160	1930	not reported	Alive	NA	-25995	71	f42df73b-0462-5a66-b2da-39969fa1bcb0	black or african american
TCGA-DF-A2KV-01A	TCGA-DF-A2KV-01A-11R-A180-07	TCGA-DF-A2KV	TCGA-DF-A2KV-01A	TP	Primary solid Tumor	TCGA-DF-A2KV-01A	Primary Tumor	FALSE	released	Not Reported	FALSE	TCGA-DF-A2KV	5717937B-AC81-452E-9B4D-3301FDA7CD0B	580	1	NA	0c713392-8713-40f2-93cf-4272be99427f	Endometrium	0	Stage IB	not reported	1a85d10b-785d-5992-9efa-17360d4f462a	no	Endometrioid adenocarcinoma, NOS	not reported	2717	20160	No	not reported	8380-03-01	No	Endometrium	not reported	NA	C54.1	not reported	NA	d05ba4b9-fcf3-5136-834f-89adef4209b4	Not Reported	NA	NA	NA	not reported	Alive	NA	-20160	55	65351b19-481f-5a72-9867-f1b3c0fad92d	not reported
TCGA-D1-A17C-01A	TCGA-D1-A17C-01A-11R-A12I-07	TCGA-D1-A17C	TCGA-D1-A17C-01A	TP	Primary solid Tumor	TCGA-D1-A17C-01A	Primary Tumor	FALSE	released	Not Reported	FALSE	TCGA-D1-A17C	213A073E-C5E1-4BA8-B4D5-23C92E539FA5	130	1	249	2d5ac7fc-bed4-4c7f-927d-9b44846324c4	Endometrium	0	Stage IA	not reported	c37a7f86-46a7-5a73-b85e-db7612e0f0e4	no	Endometrioid adenocarcinoma, NOS	not reported	30	28571	No	not reported	8380-03-01	No	Endometrium	not reported	2010	C54.1	not reported	31.2488	7964cb46-e34f-5cbe-a801-52ce36710622	Not Reported	81	161	1932	not hispanic or latino	Alive	NA	-28571	78	7510a9b9-dfb5-55c4-98c3-cfbd60e2d6a9	white
TCGA-D1-A15Z-01A	TCGA-D1-A15Z-01A-11R-A118-07	TCGA-D1-A15Z	TCGA-D1-A15Z-01A	TP	Primary solid Tumor	TCGA-D1-A15Z-01A	Primary Tumor	FALSE	released	Not Reported	FALSE	TCGA-D1-A15Z	280F86BF-4834-4FA9-B153-DE7BE312E619	160	1	884	7a961c2f-2e7f-4eb0-945b-9f0d59923962	Endometrium	0	Stage IB	not reported	66e7281a-e104-5a39-9ca1-9645b46f893c	no	Endometrioid adenocarcinoma, NOS	not reported	NA	26638	No	not reported	8380-03-01	No	Endometrium	not reported	2008	C54.1	not reported	48.8281	0d4b3cbd-bc59-50ad-be08-34f4e95ab20f	Not Reported	125	160	1936	not hispanic or latino	Dead	2008	-26638	72	69387b62-2c68-5b85-a959-7200561ef196	white
TCGA-FL-A1YL-11A	TCGA-FL-A1YL-11A-11R-A16F-07	TCGA-FL-A1YL	TCGA-FL-A1YL-11A	NT	Solid Tissue Normal	TCGA-FL-A1YL-11A	Solid Tissue Normal	FALSE	released	Not Reported	FALSE	TCGA-FL-A1YL	5C686996-6F26-4A31-B53E-AC9561DAC9FC	80	11	NA	69c9f329-8f1d-4ed6-ad22-d82371a3fc9c	NA	NA	NA	NA	NA	NA	NA	NA	NA	NA	NA	NA	NA	NA	NA	NA	NA	NA	NA	NA	NA	NA	NA	NA	NA	NA	NA	NA	NA	NA	NA	NA
TCGA-EY-A547-01A	TCGA-EY-A547-01A-11R-A27V-07	TCGA-EY-A547	TCGA-EY-A547-01A	TP	Primary solid Tumor	TCGA-EY-A547-01A	Primary Tumor	FALSE	released	Not Reported	FALSE	TCGA-EY-A547	59662419-D77B-4C25-A888-CE993D412FD1	610	1	645	52338734-9eec-4793-b4a7-5cd84322e797	Endometrium	0	Stage IA	not reported	af37ed24-16f1-5b06-b606-2fd25594ecdc	yes	Endometrioid adenocarcinoma, NOS	not reported	545	27686	No	not reported	8380-03-01	Not Reported	Endometrium	not reported	2011	C54.1	not reported	39.1929	6e11faff-d613-5e56-81ff-596e88c2eb93	Not Reported	108	166	1936	not hispanic or latino	Alive	NA	-27686	75	399576fd-07c2-54de-bfad-53f280417976	black or african american
TCGA-PG-A7D5-01A	TCGA-PG-A7D5-01A-11R-A34R-07	TCGA-PG-A7D5	TCGA-PG-A7D5-01A	TP	Primary solid Tumor	TCGA-PG-A7D5-01A	Primary Tumor	TRUE	released	Not Reported	FALSE	TCGA-PG-A7D5	2E996CFE-9F6E-432F-9B09-6FBC2A920B24	100	1	618	f408c11a-cbc3-4d31-8cf3-c204423e798f	Endometrium	0	Stage IA	not reported	eee42fb5-89c1-530d-952e-d9c333442c28	no	Serous cystadenocarcinoma, NOS	not reported	1177	23006	No	not reported	8441-03-01	No	Endometrium	not reported	2011	C54.1	not reported	31.6456	4b216d14-e4a7-569e-a85c-585afbb46bd4	Not Reported	79	158	1949	not hispanic or latino	Alive	NA	-23006	62	b18085fa-a9fc-591d-97c2-4ca241b9bc92	black or african american
TCGA-SJ-A6ZI-01A	TCGA-SJ-A6ZI-01A-12R-A34R-07	TCGA-SJ-A6ZI	TCGA-SJ-A6ZI-01A	TP	Primary solid Tumor	TCGA-SJ-A6ZI-01A	Primary Tumor	FALSE	released	Not Reported	FALSE	TCGA-SJ-A6ZI	2CA0FD3F-7635-4395-A13B-C3BB9D3FF0D8	880	1	88	629770a3-4982-480b-a066-e85c609dfa3f	Endometrium	0	Stage IB	not reported	fc4ddf2e-0c66-5936-8e76-4dd8e54823a2	no	Endometrioid adenocarcinoma, NOS	not reported	631	23653	No	not reported	8380-03-01	No	Endometrium	not reported	2013	C54.1	not reported	213.499	d28b637f-e6a8-5bbb-bec1-67fed0cea4de	Not Reported	93	66	1949	not hispanic or latino	Alive	NA	-23653	64	9414ed5c-c3bf-5195-b220-09297a960ba8	black or african american
TCGA-BS-A0TD-01A	TCGA-BS-A0TD-01A-11R-A104-07	TCGA-BS-A0TD	TCGA-BS-A0TD-01A	TP	Primary solid Tumor	TCGA-BS-A0TD-01A	Primary Tumor	FALSE	released	Not Reported	FALSE	TCGA-BS-A0TD	51ABEFF0-EEA1-48CA-9E00-CC57D1A2DEB0	150	1	2004	8bb3a057-8958-4f62-af81-976da2e92df7	Corpus uteri	0	Stage IB	not reported	a3b06160-0aca-5799-91fe-d4b9b8999908	no	Endometrioid adenocarcinoma, NOS	not reported	2379	23950	No	not reported	8380-03-01	No	Corpus uteri	not reported	2005	C54.9	not reported	35.3798	4642b0ee-e511-5f07-a594-309b52967410	Not Reported	85	155	1940	not hispanic or latino	Alive	NA	-23950	65	29722ebf-3505-5430-ab99-d9f747ae451e	asian
TCGA-EY-A2ON-01A	TCGA-EY-A2ON-01A-21R-A18M-07	TCGA-EY-A2ON	TCGA-EY-A2ON-01A	TP	Primary solid Tumor	TCGA-EY-A2ON-01A	Primary Tumor	FALSE	released	Not Reported	FALSE	TCGA-EY-A2ON	AB1B272C-E1ED-4E7B-AAD2-F6B7E741E134	650	1	80	d7090a2c-648a-43dc-a639-a78dfda2a0ec	Endometrium	0	Stage IVB	not reported	c98972bf-f5fa-5a9e-9e88-1125fc8fb704	no	Serous cystadenocarcinoma, NOS	not reported	409	22624	No	not reported	8441-03-01	No	Endometrium	not reported	2011	C54.1	not reported	36.7309	900e258e-3fe8-55c8-beb8-db3956070ca5	Not Reported	100	165	1950	not hispanic or latino	Dead	NA	-22624	61	0f0b8383-5c08-5e28-93eb-571ce71c030e	black or african american
TCGA-AX-A05T-01A	TCGA-AX-A05T-01A-11R-A00V-07	TCGA-AX-A05T	TCGA-AX-A05T-01A	TP	Primary solid Tumor	TCGA-AX-A05T-01A	Primary Tumor	FALSE	released	Not Reported	FALSE	TCGA-AX-A05T	85F75553-6E10-4AF5-9BDF-DAB52D00615B	160	1	310	bc2885b5-c7cd-4467-88a3-a32cf602b3d5	Endometrium	0	Stage IB	not reported	9d060ff9-8e33-5477-b0d0-9bc80e8b207a	no	Endometrioid adenocarcinoma, NOS	not reported	1010	30137	No	not reported	8380-03-01	No	Endometrium	not reported	2009	C54.1	not reported	23.533	0a6b5095-5e84-5f75-89f8-ae2f8682027b	Not Reported	61	161	1927	not reported	Alive	NA	-30137	82	52e346ab-59e4-5cfc-97c1-ea275e8769a6	white
TCGA-AP-A0LI-01A	TCGA-AP-A0LI-01A-11R-A040-07	TCGA-AP-A0LI	TCGA-AP-A0LI-01A	TP	Primary solid Tumor	TCGA-AP-A0LI-01A	Primary Tumor	TRUE	released	Not Reported	FALSE	TCGA-AP-A0LI	EFEA05D7-E720-4FE4-977C-6A6369B1BA2E	180	1	2567	981d9e3b-63c5-41e9-827f-7f1d268d62f4	Endometrium	0	Stage IIIC2	not reported	6b3033f1-7849-5ed0-b1c1-abb61ba6d85b	no	Serous cystadenocarcinoma, NOS	not reported	2972	24573	No	not reported	8441-03-01	No	Endometrium	not reported	2003	C54.1	not reported	33.1777	3136dde9-508c-5fca-93b7-c7f77e482162	Not Reported	86	161	1936	not reported	Alive	NA	-24573	67	1e9d614e-a709-5368-ad16-6a95d293e547	black or african american
TCGA-D1-A0ZS-01A	TCGA-D1-A0ZS-01A-11R-A118-07	TCGA-D1-A0ZS	TCGA-D1-A0ZS-01A	TP	Primary solid Tumor	TCGA-D1-A0ZS-01A	Primary Tumor	FALSE	released	Not Reported	FALSE	TCGA-D1-A0ZS	313BCAEC-965D-4FF4-BAAA-3CAF48C739C6	120	1	308	e914e3db-e907-495a-9b59-43e07132052a	Endometrium	0	Stage IB	not reported	61c62350-18f6-5bdd-9eb5-447cef6c4df1	no	Endometrioid adenocarcinoma, NOS	not reported	148	19821	No	not reported	8380-03-01	No	Endometrium	not reported	2009	C54.1	not reported	23.0518	a0f30146-c20d-5164-917d-5fac4c9ab7c3	Not Reported	62	164	1955	not hispanic or latino	Alive	NA	-19821	54	7e3c3954-9e54-5294-be2e-0761ef69da77	white
TCGA-AX-A1CF-01A	TCGA-AX-A1CF-01A-11R-A137-07	TCGA-AX-A1CF	TCGA-AX-A1CF-01A	TP	Primary solid Tumor	TCGA-AX-A1CF-01A	Primary Tumor	FALSE	released	Not Reported	FALSE	TCGA-AX-A1CF	CB16E769-AFE1-4555-A65D-691266C4898E	130	1	2284	4c219685-44e4-489b-a72f-cfcba405588c	Endometrium	0	Stage IVB	not reported	151e2065-1540-58b5-b88a-fb97d6841ad8	no	Endometrioid adenocarcinoma, NOS	not reported	2337	25300	No	not reported	8380-03-01	No	Endometrium	not reported	2004	C54.1	not reported	35.1111	2508b214-bc0e-5d24-8bb4-1ccaee13fd7f	Not Reported	79	150	1935	not hispanic or latino	Alive	NA	-25300	69	349f3d0a-a11d-5b87-9dd2-13ac1f4b68c2	white
TCGA-B5-A0JZ-01A	TCGA-B5-A0JZ-01A-11R-A040-07	TCGA-B5-A0JZ	TCGA-B5-A0JZ-01A	TP	Primary solid Tumor	TCGA-B5-A0JZ-01A	Primary Tumor	TRUE	released	Not Reported	FALSE	TCGA-B5-A0JZ	B275A085-067D-42ED-8E41-8461D5183A6E	400	1	642	5e55ac8b-23b4-4cde-825a-753ed8c9208c	Endometrium	0	Stage IIIC1	not reported	8cc6e20a-f170-5433-bbca-2537c70c226f	no	Endometrioid adenocarcinoma, NOS	not reported	2173	22106	No	not reported	8380-03-01	No	Endometrium	not reported	2008	C54.1	not reported	33.1504	8b83e1ec-a0be-557a-8fc0-3aa3a49688ae	Not Reported	87	162	1948	not reported	Alive	NA	-22106	60	3fccce6d-e7af-5ff7-9246-31b7c387040d	white
TCGA-A5-A0GA-01A	TCGA-A5-A0GA-01A-11R-A040-07	TCGA-A5-A0GA	TCGA-A5-A0GA-01A	TP	Primary solid Tumor	TCGA-A5-A0GA-01A	Primary Tumor	TRUE	released	Not Reported	FALSE	TCGA-A5-A0GA	36A4F391-2F46-4896-8E53-223202E42A38	320	1	1312	5a40330f-9307-4584-9557-5d19f2357fcc	Endometrium	0	Stage IIIC2	not reported	7f059916-7f28-518d-b3d2-39ba89ce94e7	no	Endometrioid adenocarcinoma, NOS	not reported	NA	24659	No	not reported	8380-03-01	No	Endometrium	not reported	2006	C54.1	not reported	31.1419	57c9a56a-67a1-5ab7-9982-2a578db11fdb	Not Reported	90	170	1939	not hispanic or latino	Dead	2007	-24659	67	e2c8cc50-bd74-513f-b812-c01b1b9600c2	white
TCGA-AJ-A23N-01A	TCGA-AJ-A23N-01A-11R-A22K-07	TCGA-AJ-A23N	TCGA-AJ-A23N-01A	TP	Primary solid Tumor	TCGA-AJ-A23N-01A	Primary Tumor	FALSE	released	Not Reported	FALSE	TCGA-AJ-A23N	38EB6233-9777-4640-A896-26D16A9DBD8E	130	1	84	4a5f2624-4f86-44cd-84a3-cd1403e093b6	Endometrium	0	Stage IIIA	not reported	6c98a7d8-ead1-5662-9673-613cbaa8c99b	no	Serous cystadenocarcinoma, NOS	not reported	33	25772	No	not reported	8441-03-01	No	Endometrium	not reported	2011	C54.1	not reported	NA	40feab89-a434-504b-a7bb-f733ffb8153e	Not Reported	NA	NA	1941	not reported	Dead	NA	-25772	70	22f3b2a8-466f-59e5-a3f7-03c1a8beee4b	white
TCGA-A5-A0GP-01A	TCGA-A5-A0GP-01A-11R-A040-07	TCGA-A5-A0GP	TCGA-A5-A0GP-01A	TP	Primary solid Tumor	TCGA-A5-A0GP-01A	Primary Tumor	TRUE	released	Not Reported	FALSE	TCGA-A5-A0GP	A730192C-227E-4A86-96B9-8670D3F5EF59	160	1	1030	1797c4d9-1677-4ff6-ba71-98331d53f6c6	Endometrium	0	Stage IA	not reported	d22e87fc-a446-5e6f-8544-18705a43a8e7	no	Endometrioid adenocarcinoma, NOS	not reported	1416	21365	No	not reported	8380-03-01	No	Endometrium	not reported	2007	C54.1	not reported	23.4375	08df5808-4a2c-58d9-b265-baa39fe40f5d	Not Reported	60	160	1949	not hispanic or latino	Alive	NA	-21365	58	15dac957-20b9-50f8-8f86-a1d216f696d3	asian
TCGA-AX-A1CP-01A	TCGA-AX-A1CP-01A-11R-A137-07	TCGA-AX-A1CP	TCGA-AX-A1CP-01A	TP	Primary solid Tumor	TCGA-AX-A1CP-01A	Primary Tumor	FALSE	released	Not Reported	FALSE	TCGA-AX-A1CP	E2F94D2B-C53B-4112-AFBB-06A6751CAE4B	110	1	1080	28542436-6afd-4198-9efe-2b69768277b0	Endometrium	0	Stage IA	not reported	58a8b660-b3a8-53f3-822f-00a2ffdd5ee5	yes	Serous cystadenocarcinoma, NOS	not reported	1107	30737	No	not reported	8441-03-01	Not Reported	Endometrium	not reported	2008	C54.1	not reported	22.6003	abd2bfd3-a8ec-560c-9ee6-f79c109b979d	Not Reported	55	156	1924	not hispanic or latino	Alive	NA	-30737	84	5693261a-fc8a-5ba2-b87a-1fbb44a72372	white
TCGA-AJ-A3EJ-01A	TCGA-AJ-A3EJ-01A-11R-A19W-07	TCGA-AJ-A3EJ	TCGA-AJ-A3EJ-01A	TP	Primary solid Tumor	TCGA-AJ-A3EJ-01A	Primary Tumor	FALSE	released	Not Reported	FALSE	TCGA-AJ-A3EJ	FB99D237-4583-4298-844F-43B2F99F83E3	20	1	332	3960cc6d-3c1d-48c6-8ddb-4fc700060e1b	Endometrium	0	Stage IIIC2	not reported	72e5ad38-31a5-51bb-9c1e-f7ed34b91622	no	Serous cystadenocarcinoma, NOS	not reported	NA	27317	No	not reported	8441-03-01	No	Endometrium	not reported	2010	C54.1	not reported	25.8645	2d20f317-ab79-5c32-92f3-1e76b49fc466	Not Reported	73	168	1936	not hispanic or latino	Dead	2010	-27317	74	651551b6-fc50-57b2-9072-7cb246435efc	white
TCGA-BK-A26L-01C	TCGA-BK-A26L-01C-04R-A277-07	TCGA-BK-A26L	TCGA-BK-A26L-01C	TP	Primary solid Tumor	TCGA-BK-A26L-01C	Primary Tumor	FALSE	released	Not Reported	TRUE	TCGA-BK-A26L	979388A8-CC61-4C03-BADC-BEF9EC50C40A	NA	1	347	7ac409d7-3f50-4228-9767-6bbf38a8d767	Endometrium	0	Stage IIIC1	not reported	d2b10490-3a90-5a92-bf52-ee5faaa52852	no	Serous cystadenocarcinoma, NOS	not reported	734	26002	No	not reported	8441-03-01	No	Endometrium	not reported	2010	C54.1	not reported	32.4619	457ac974-3e7b-5b32-ad48-70007f173b72	Not Reported	75	152	1939	not hispanic or latino	Alive	NA	-26002	71	cd6ec347-4caf-5ff7-a22e-34c0c62a99b3	white
TCGA-BS-A0UF-01A	TCGA-BS-A0UF-01A-11R-A104-07	TCGA-BS-A0UF	TCGA-BS-A0UF-01A	TP	Primary solid Tumor	TCGA-BS-A0UF-01A	Primary Tumor	FALSE	released	Not Reported	FALSE	TCGA-BS-A0UF	719E2A48-0E04-4EAD-A5CC-6416450FC68F	270	1	2285	c805f55a-322f-4a11-ae0c-4bbc365d1bd6	Fundus uteri	0	Stage IB	not reported	d22949cf-b9d3-5687-bf79-50ff6d30d208	no	Endometrioid adenocarcinoma, NOS	not reported	2611	23771	No	not reported	8380-03-01	No	Fundus uteri	not reported	2004	C54.1	not reported	26.3779	11095549-7a19-5160-9181-55880591fffc	Not Reported	57	147	1939	not hispanic or latino	Alive	NA	-23771	65	6e7bc132-cc3f-5675-b3bf-252c8a970841	asian
TCGA-EY-A2OO-01A	TCGA-EY-A2OO-01A-11R-A19W-07	TCGA-EY-A2OO	TCGA-EY-A2OO-01A	TP	Primary solid Tumor	TCGA-EY-A2OO-01A	Primary Tumor	FALSE	released	Not Reported	FALSE	TCGA-EY-A2OO	CC94C4BA-FBF6-4F0D-93DD-C2D98D965DF8	1	1	715	e254c2ba-0de8-42f1-bc83-94adb11c71f7	Endometrium	0	Stage IB	not reported	baa98524-f76b-54a8-8de1-9c3ee7b39b65	no	Serous cystadenocarcinoma, NOS	not reported	1392	20797	No	not reported	8441-03-01	No	Endometrium	not reported	2009	C54.1	not reported	25.7959	226a951f-b436-5594-a465-e8b8ae31a09a	Not Reported	79	175	1953	not hispanic or latino	Alive	NA	-20797	56	c37ab2c0-3978-59ee-a387-6e4a98de35ec	white
TCGA-BS-A0VI-01A	TCGA-BS-A0VI-01A-11R-A14D-07	TCGA-BS-A0VI	TCGA-BS-A0VI-01A	TP	Primary solid Tumor	TCGA-BS-A0VI-01A	Primary Tumor	FALSE	released	Not Reported	FALSE	TCGA-BS-A0VI	EC10AA0B-A597-4224-8807-52F7228C6D07	340	1	1514	698a5085-0137-4bd8-a8c0-f749d03fbd95	Endometrium	0	Stage IIB	not reported	a960398d-abc0-599d-9f97-3f67d347ca15	no	Endometrioid adenocarcinoma, NOS	not reported	2646	21198	No	not reported	8380-03-01	No	Endometrium	not reported	2006	C54.1	not reported	34.2504	4224c6ab-8894-5e63-98e6-9de7ebb40439	Not Reported	91	163	1948	not hispanic or latino	Alive	NA	-21198	58	7a1bcab4-1dc6-5dff-bebc-6d77458d082e	white
TCGA-FI-A3PV-01A	TCGA-FI-A3PV-01A-11R-A22K-07	TCGA-FI-A3PV	TCGA-FI-A3PV-01A	TP	Primary solid Tumor	TCGA-FI-A3PV-01A	Primary Tumor	TRUE	released	Not Reported	FALSE	TCGA-FI-A3PV	0EBA5D54-65AC-4F79-ACE9-29FB1F924E3A	60	1	3199	1d775e4c-dfb0-4db1-9495-13cea9aba532	Endometrium	0	Stage IA	not reported	fef8958c-b1db-5946-91a8-30531aa6f1b3	no	Serous cystadenocarcinoma, NOS	not reported	NA	24898	No	not reported	8441-03-01	No	Endometrium	not reported	2003	C54.1	not reported	34.6809	3e3e577f-c6d3-5cb7-a1c0-8874e160eb8d	Not Reported	105	174	1935	not hispanic or latino	Dead	2006	-24898	68	587919ff-fbe2-59f6-8ffe-fe75b6f4f3a7	black or african american
TCGA-D1-A17N-01A	TCGA-D1-A17N-01A-11R-A12I-07	TCGA-D1-A17N	TCGA-D1-A17N-01A	TP	Primary solid Tumor	TCGA-D1-A17N-01A	Primary Tumor	FALSE	released	Not Reported	FALSE	TCGA-D1-A17N	AD892375-1A50-4D9E-8235-A9A495C35B97	110	1	451	f93931ba-8333-4e22-a430-ca02d9da3ffc	Endometrium	0	Stage IA	not reported	1973302c-ef19-59e0-b80f-4404565763c7	no	Endometrioid adenocarcinoma, NOS	not reported	46	17045	No	not reported	8380-03-01	No	Endometrium	not reported	2009	C54.1	not reported	48.6282	c0426f0f-6801-5b8b-92ac-eced861458a5	Not Reported	134	166	1963	not hispanic or latino	Alive	NA	-17045	46	e00830e7-7afa-5262-95b1-9ec093cf6ff4	not reported
TCGA-PG-A916-01A	TCGA-PG-A916-01A-11R-A37O-07	TCGA-PG-A916	TCGA-PG-A916-01A	TP	Primary solid Tumor	TCGA-PG-A916-01A	Primary Tumor	TRUE	released	Not Reported	FALSE	TCGA-PG-A916	3E66FA38-0D87-47CA-A72D-63C0619A2182	220	1	224	2004ff38-a2bf-43be-8b72-b2994a53d890	Endometrium	0	Stage I	not reported	09927097-08c2-5dde-b4c6-4e05005aca23	no	Endometrioid adenocarcinoma, NOS	not reported	522	25617	No	not reported	8380-03-01	No	Endometrium	not reported	2013	C54.1	not reported	NA	e81de8a8-6aa3-5bc9-b9e1-430bb5133be2	Not Reported	NA	NA	1943	not hispanic or latino	Alive	NA	-25617	70	1b1c4e7b-2386-52da-929c-fc293a8cbad3	black or african american
TCGA-BS-A0U9-01B	TCGA-BS-A0U9-01B-21R-A10J-07	TCGA-BS-A0U9	TCGA-BS-A0U9-01B	TP	Primary solid Tumor	TCGA-BS-A0U9-01B	Primary Tumor	FALSE	released	Not Reported	FALSE	TCGA-BS-A0U9	029B0BBB-D88D-4492-AC9A-9094E0DD101C	430	1	1637	99d6d536-af2c-4c9b-9995-5b4032d54479	Endometrium	0	Stage IIA	not reported	97a94aa4-98f6-51d5-8f84-f33325cc9d45	no	Endometrioid adenocarcinoma, NOS	not reported	2825	21580	No	not reported	8380-03-01	No	Endometrium	not reported	2006	C54.1	not reported	34.2561	fd0dab78-5e36-5e45-b3a7-94119c0bfb49	Not Reported	99	170	1947	not hispanic or latino	Alive	NA	-21580	59	adc48981-fe38-5f10-b8d5-97a058523a5c	native hawaiian or other pacific islander
TCGA-BG-A0VZ-01A	TCGA-BG-A0VZ-01A-11R-A109-07	TCGA-BG-A0VZ	TCGA-BG-A0VZ-01A	TP	Primary solid Tumor	TCGA-BG-A0VZ-01A	Primary Tumor	TRUE	released	Not Reported	FALSE	TCGA-BG-A0VZ	6CCCA758-AB3D-4260-BD25-16716E34B3BB	70	1	876	fa28a6f2-c6d2-4cf1-8026-fed92675bdb9	Endometrium	0	Stage IIIA	not reported	c803212c-f333-587d-97fe-c2c670473010	no	Endometrioid adenocarcinoma, NOS	not reported	1601	21414	No	not reported	8380-03-01	No	Endometrium	not reported	2008	C54.1	not reported	40.0367	6617679b-2d4e-5f02-8ce7-4968d177c1fb	Not Reported	109	165	1950	not hispanic or latino	Alive	NA	-21414	58	5671514e-c9d4-5f07-b12a-568226f20275	white
TCGA-BG-A0M9-01A	TCGA-BG-A0M9-01A-21R-A104-07	TCGA-BG-A0M9	TCGA-BG-A0M9-01A	TP	Primary solid Tumor	TCGA-BG-A0M9-01A	Primary Tumor	TRUE	released	Not Reported	FALSE	TCGA-BG-A0M9	08D832C7-9B5F-4B6E-9C3E-2F3E58305016	220	1	772	dc487bbf-555b-423b-b7c0-3e92defa5a79	Endometrium	0	Stage IB	not reported	9f5c213e-be1c-526f-9212-a644cca7a5f4	no	Endometrioid adenocarcinoma, NOS	not reported	2270	26708	No	not reported	8380-03-01	No	Endometrium	not reported	2008	C54.1	not reported	36.3281	882e92e8-5f94-5ac4-9613-8d69716795aa	Not Reported	93	160	1935	not hispanic or latino	Alive	NA	-26708	73	d762555b-0370-5081-905f-16fa84728790	white
TCGA-AP-A0LM-01A	TCGA-AP-A0LM-01A-11R-A118-07	TCGA-AP-A0LM	TCGA-AP-A0LM-01A	TP	Primary solid Tumor	TCGA-AP-A0LM-01A	Primary Tumor	TRUE	released	Not Reported	FALSE	TCGA-AP-A0LM	BF380986-0279-41FC-AAE8-BA9772456CE6	200	1	2019	c8ab800a-ec4d-4a1c-bccf-8e17f7976978	Endometrium	0	Stage IIIC2	not reported	9fb6fe5c-fc24-57b1-90fb-68128caf82bc	no	Endometrioid adenocarcinoma, NOS	not reported	825	12309	No	not reported	8380-03-01	No	Endometrium	not reported	2004	C54.1	not reported	36.2897	a2d5fcc4-5b76-5dab-aa2c-1e7067a1c5ff	Not Reported	100	166	1971	not reported	Alive	NA	-12309	33	be5b9e06-57b9-58e8-b0f2-c984c40219a7	black or african american
TCGA-D1-A101-01A	TCGA-D1-A101-01A-12R-A10J-07	TCGA-D1-A101	TCGA-D1-A101-01A	TP	Primary solid Tumor	TCGA-D1-A101-01A	Primary Tumor	FALSE	released	Not Reported	FALSE	TCGA-D1-A101	2D6287C8-9C22-4046-8F14-3886DDE62695	150	1	349	34fcec04-7c8f-4964-83eb-c7f81c475c79	Endometrium	0	Stage IB	not reported	af7710fa-9154-5b82-bcfb-9c50c2290f88	no	Endometrioid adenocarcinoma, NOS	not reported	53	22078	No	not reported	8380-03-01	No	Endometrium	not reported	2009	C54.1	not reported	36.4444	b1a86196-2237-5995-9e8d-17da4b4c8765	Not Reported	82	150	1949	not hispanic or latino	Alive	NA	-22078	60	c049a25f-94b1-5f01-a13c-0ec35b371750	white
TCGA-EC-A24G-01A	TCGA-EC-A24G-01A-11R-A16F-07	TCGA-EC-A24G	TCGA-EC-A24G-01A	TP	Primary solid Tumor	TCGA-EC-A24G-01A	Primary Tumor	TRUE	released	Not Reported	FALSE	TCGA-EC-A24G	5DE142C5-7A0D-4C5E-8EF6-2809B10378C4	410	1	78	2fea9b96-3434-4a38-bd69-a5fec3d8f960	Endometrium	0	Stage II	not reported	647de959-f4f7-552e-b46f-a335e3ee30d7	no	Endometrioid adenocarcinoma, NOS	not reported	511	20857	No	not reported	8380-03-01	No	Endometrium	not reported	2011	C54.1	not reported	42.458	4da33fd8-7da3-5be0-8c1a-1030f257b863	Not Reported	93	148	1954	not hispanic or latino	Alive	NA	-20857	57	93b52e42-bee1-5a84-973a-5dec59c6e5ed	white
TCGA-AJ-A3EM-01A	TCGA-AJ-A3EM-01A-11R-A213-07	TCGA-AJ-A3EM	TCGA-AJ-A3EM-01A	TP	Primary solid Tumor	TCGA-AJ-A3EM-01A	Primary Tumor	FALSE	released	Not Reported	FALSE	TCGA-AJ-A3EM	E5CE38FD-DB53-49D9-92B3-BA075BDDC5CF	9	1	296	7dc99437-730f-44f3-88e8-ea6d7e9dbcc1	Endometrium	0	Stage IB	not reported	701ef023-6d22-59d1-8dd7-d94dc341ee5a	no	Endometrioid adenocarcinoma, NOS	not reported	677	25557	No	not reported	8380-03-01	No	Endometrium	not reported	2011	C54.1	not reported	30.1194	82871e59-7d9f-5d51-9047-73fc4ea7c86f	Not Reported	82	165	1942	not reported	Alive	NA	-25557	69	93778d19-dd7a-5e27-8b67-4fba294de047	white
TCGA-AJ-A3NG-01A	TCGA-AJ-A3NG-01A-11R-A22K-07	TCGA-AJ-A3NG	TCGA-AJ-A3NG-01A	TP	Primary solid Tumor	TCGA-AJ-A3NG-01A	Primary Tumor	FALSE	released	Not Reported	FALSE	TCGA-AJ-A3NG	32C3C850-5F65-424E-894C-75B4725BBD09	150	1	101	c19de866-bec5-4ce7-9d50-883fec094838	Endometrium	0	Stage II	not reported	0f62a787-347f-5b47-b491-0d3bd876229e	no	Serous cystadenocarcinoma, NOS	not reported	475	30351	No	not reported	8441-03-01	No	Endometrium	not reported	2011	C54.1	not reported	38.7097	ffb0023e-aa65-5492-b74a-15015d4bcb5a	Not Reported	93	155	1928	not hispanic or latino	Alive	NA	-30351	83	2c8a958c-50b3-5c17-ad90-42e58160c400	white
TCGA-FI-A2F9-01A	TCGA-FI-A2F9-01A-11R-A17B-07	TCGA-FI-A2F9	TCGA-FI-A2F9-01A	TP	Primary solid Tumor	TCGA-FI-A2F9-01A	Primary Tumor	TRUE	released	Not Reported	FALSE	TCGA-FI-A2F9	5D03E085-0588-47A8-8B1C-E243D8127325	60	1	709	d62280fd-4b51-4ec9-9ddc-1aa04f6578f3	Endometrium	0	Stage IA	not reported	ff559877-2c95-5ed7-822e-73243281e99f	no	Endometrioid adenocarcinoma, NOS	not reported	1803	28886	No	not reported	8380-03-01	No	Endometrium	not reported	2009	C54.1	not reported	32.3265	5c30bd44-6542-5a9a-8576-3ceb40638f69	Not Reported	99	175	1930	not hispanic or latino	Alive	NA	-28886	79	b66db2b7-1f4f-5998-bc30-50af2b0a5309	white
TCGA-B5-A0JY-01A	TCGA-B5-A0JY-01A-11R-A104-07	TCGA-B5-A0JY	TCGA-B5-A0JY-01A	TP	Primary solid Tumor	TCGA-B5-A0JY-01A	Primary Tumor	TRUE	released	Not Reported	FALSE	TCGA-B5-A0JY	9708BE95-175D-458B-8BA1-02D9C488225D	1170	1	632	95f418ce-fcd9-4402-bc24-1520f45cb6b7	Endometrium	0	Stage IIIC1	not reported	2a69024b-1be6-586d-9895-f3cdc6062d14	no	Carcinoma, undifferentiated, NOS	not reported	2107	18475	No	not reported	8020-03-01	No	Endometrium	not reported	2008	C54.1	not reported	23.7387	17350fb5-14c2-5152-9441-3f71c26a3ee9	Not Reported	67	168	1958	not reported	Alive	NA	-18475	50	afd12a04-a61b-56c0-b7fc-bd90db975abb	white
TCGA-EO-A22Y-01A	TCGA-EO-A22Y-01A-11R-A180-07	TCGA-EO-A22Y	TCGA-EO-A22Y-01A	TP	Primary solid Tumor	TCGA-EO-A22Y-01A	Primary Tumor	FALSE	released	Not Reported	FALSE	TCGA-EO-A22Y	44F2A17C-265B-4C2A-9AA0-42C55A23B592	110	1	692	1fcdc9c7-5448-4a87-9ad5-cfb60837c296	Endometrium	0	Stage IA	not reported	c6501557-57ac-5799-85ec-44e4c15ae22b	no	Endometrioid adenocarcinoma, NOS	not reported	1567	25127	No	not reported	8380-03-01	No	Endometrium	not reported	2009	C54.1	not reported	NA	30620e1d-2232-5827-9558-9cd84f67aadd	Not Reported	NA	NA	1941	not hispanic or latino	Alive	NA	-25127	68	5e0bfc08-50a0-56fd-b8fe-6dbdde64fd2e	white
TCGA-B5-A1MX-01A	TCGA-B5-A1MX-01A-11R-A144-07	TCGA-B5-A1MX	TCGA-B5-A1MX-01A	TP	Primary solid Tumor	TCGA-B5-A1MX-01A	Primary Tumor	TRUE	released	Not Reported	FALSE	TCGA-B5-A1MX	C8962646-1A09-4EAA-8864-2539A0CCEC4C	560	1	103	68e7d2d6-3313-4ffc-bb4f-ba9167a7b669	Endometrium	0	Stage IB	not reported	2c4fc6a9-529d-59ce-8ea1-4e4dadf8380c	no	Endometrioid adenocarcinoma, NOS	not reported	1473	17320	No	not reported	8380-03-01	No	Endometrium	not reported	2010	C54.1	not reported	25.1039	93a59612-d60a-53cf-b284-a1154720a04d	Not Reported	58	152	1963	not reported	Alive	NA	-17320	47	9c2b69c8-d692-58c7-aa43-f7ed2aaa6dc7	white
TCGA-D1-A17Q-01A	TCGA-D1-A17Q-01A-11R-A12I-07	TCGA-D1-A17Q	TCGA-D1-A17Q-01A	TP	Primary solid Tumor	TCGA-D1-A17Q-01A	Primary Tumor	FALSE	released	Not Reported	FALSE	TCGA-D1-A17Q	698079B6-EB07-4491-9672-4BDE4E5DAC49	130	1	434	b6abeb01-b6ea-4ab4-aa00-ae16cfc88b7c	Endometrium	0	Stage IA	not reported	3f107814-8eeb-5e24-9e5a-5a9abc94546f	no	Endometrioid adenocarcinoma, NOS	not reported	54	20015	No	not reported	8380-03-01	No	Endometrium	not reported	2009	C54.1	not reported	23.8087	78c2c0a9-6fd1-52d4-ae83-eb3a32f07b75	Not Reported	68	169	1955	not hispanic or latino	Alive	NA	-20015	54	105fd313-edc4-545d-b653-07fd87c0f017	white
TCGA-SJ-A6ZJ-01A	TCGA-SJ-A6ZJ-01A-12R-A34R-07	TCGA-SJ-A6ZJ	TCGA-SJ-A6ZJ-01A	TP	Primary solid Tumor	TCGA-SJ-A6ZJ-01A	Primary Tumor	FALSE	released	Not Reported	FALSE	TCGA-SJ-A6ZJ	B7C3C4EC-E494-4290-AFDA-FEFEBA8A3BA5	580	1	216	c3064816-c2c1-4af0-8f0e-89d900e47d20	Endometrium	0	Stage IB	not reported	aa82239a-6f37-5408-9bce-46d482a3c695	no	Endometrioid adenocarcinoma, NOS	not reported	556	22597	No	not reported	8380-03-01	No	Endometrium	not reported	2012	C54.1	not reported	46.7687	8c95d798-3ac2-52ef-a771-115ac6ee89f9	Not Reported	132	168	1951	not hispanic or latino	Alive	NA	-22597	61	921580f9-9167-5eb6-86ee-2c4f16954e7c	black or african american
TCGA-AX-A06D-01A	TCGA-AX-A06D-01A-11R-A118-07	TCGA-AX-A06D	TCGA-AX-A06D-01A	TP	Primary solid Tumor	TCGA-AX-A06D-01A	Primary Tumor	FALSE	released	Not Reported	FALSE	TCGA-AX-A06D	B523C3E8-6FE7-4D6A-B6CE-7DEA1C32D33F	190	1	1066	f97bb30a-759e-44b9-889a-b5bde9855b29	Endometrium	0	Stage IIIA	not reported	0eafcbcd-deec-577e-a9bb-31bfdb6a3b2b	yes	Endometrioid adenocarcinoma, NOS	not reported	NA	30024	No	not reported	8380-03-01	Not Reported	Endometrium	not reported	2007	C54.1	not reported	35.5469	99f35939-f252-562a-a5c1-9642339d4d53	Not Reported	91	160	1925	not reported	Dead	2008	-30024	82	0ba9baaa-8ead-50b7-a9e2-669532e9a138	white
TCGA-BG-A0MS-01A	TCGA-BG-A0MS-01A-11R-A104-07	TCGA-BG-A0MS	TCGA-BG-A0MS-01A	TP	Primary solid Tumor	TCGA-BG-A0MS-01A	Primary Tumor	TRUE	released	Not Reported	FALSE	TCGA-BG-A0MS	7BE89F2D-74E5-4D9E-8270-A216D79ADCD7	560	1	420	ef7f78eb-314b-4cf2-b45b-810c84c6aa7b	Endometrium	0	Stage IIIC1	not reported	439da3e5-75e8-5825-a748-010655b6fe25	yes	Endometrioid adenocarcinoma, NOS	not reported	1882	19547	No	not reported	8380-03-01	Not Reported	Endometrium	not reported	2009	C54.1	not reported	25.3906	315d1c24-b925-5ebd-842c-dfe6958b2d68	Not Reported	65	160	1956	not hispanic or latino	Alive	NA	-19547	53	eb111509-466e-5511-a767-c881fb9375e6	white
TCGA-AX-A2IO-01A	TCGA-AX-A2IO-01A-11R-A180-07	TCGA-AX-A2IO	TCGA-AX-A2IO-01A	TP	Primary solid Tumor	TCGA-AX-A2IO-01A	Primary Tumor	FALSE	released	Not Reported	FALSE	TCGA-AX-A2IO	5482CC06-7854-459E-8A23-81ABC45DD076	40	1	1262	4873bdca-1153-4187-95b8-30ee31880ddf	Endometrium	0	Stage IIA	not reported	f9192a59-62b1-59d0-8feb-bf2e9ec37371	no	Serous cystadenocarcinoma, NOS	not reported	1975	30539	No	not reported	8441-03-01	No	Endometrium	not reported	2008	C54.1	not reported	24.3865	6f497245-c25e-59a8-af38-b53f81cd2e37	Not Reported	64	162	1925	not reported	Alive	NA	-30539	83	a3d8b15e-c949-5b84-8dfa-e04e6ef92814	white
TCGA-A5-A0GH-01A	TCGA-A5-A0GH-01A-21R-A16W-07	TCGA-A5-A0GH	TCGA-A5-A0GH-01A	TP	Primary solid Tumor	TCGA-A5-A0GH-01A	Primary Tumor	TRUE	released	Not Reported	FALSE	TCGA-A5-A0GH	8E29A939-5581-4176-B19E-14076F17726B	230	1	2256	853196b6-8c1d-462f-af8f-acf2551f633d	Endometrium	0	Stage IA	not reported	e572117a-2fb1-5066-8813-9a18c7f4fe90	no	Endometrioid adenocarcinoma, NOS	not reported	2254	21090	No	not reported	8380-03-01	No	Endometrium	not reported	2004	C54.1	not reported	20.7008	0857e489-8b2a-5a2d-8a29-3f890aacc8c7	Not Reported	55	163	1947	not hispanic or latino	Alive	NA	-21090	57	d5ecc0c8-b648-567c-bef5-093fbf06a6cf	white
TCGA-AX-A2HJ-01A	TCGA-AX-A2HJ-01A-11R-A17B-07	TCGA-AX-A2HJ	TCGA-AX-A2HJ-01A	TP	Primary solid Tumor	TCGA-AX-A2HJ-01A	Primary Tumor	FALSE	released	Not Reported	FALSE	TCGA-AX-A2HJ	84FF1AB9-47F4-4884-9345-43878BDEF379	140	1	779	cced4976-8c11-4910-b5d4-6279be4851be	Endometrium	0	Stage IC	not reported	4af5b840-400a-5d19-820c-3b9fd60ba6e3	no	Endometrioid adenocarcinoma, NOS	not reported	935	13112	No	not reported	8380-03-01	No	Endometrium	not reported	2009	C54.1	not reported	24.2382	d77ef2f2-abd6-523c-b9ab-ad6bbf65b167	Not Reported	56	152	1974	not hispanic or latino	Alive	NA	-13112	35	5a34c9fd-6e43-566b-8e12-af41e66ca002	asian
TCGA-QF-A5YS-01A	TCGA-QF-A5YS-01A-11R-A31O-07	TCGA-QF-A5YS	TCGA-QF-A5YS-01A	TP	Primary solid Tumor	TCGA-QF-A5YS-01A	Primary Tumor	FALSE	released	Not Reported	FALSE	TCGA-QF-A5YS	2608B03E-0D29-49EF-BC3D-A26D5017C265	120	1	158	a7646717-9292-4321-9ea1-259573d8a1f0	Isthmus uteri	0	Stage II	not reported	7ef8e2f1-5575-5c40-9462-fbfc52077346	no	Serous cystadenocarcinoma, NOS	not reported	689	20841	No	not reported	8441-03-01	No	Isthmus uteri	not reported	2012	C54.1	not reported	30.1021	254a1a54-f2df-50df-91e3-ac8a2dd7483d	Not Reported	79	162	1955	not hispanic or latino	Alive	NA	-20841	57	07f2d324-0079-5388-a28a-e7b6a3c00f3d	black or african american
TCGA-AX-A3G4-01A	TCGA-AX-A3G4-01A-11R-A213-07	TCGA-AX-A3G4	TCGA-AX-A3G4-01A	TP	Primary solid Tumor	TCGA-AX-A3G4-01A	Primary Tumor	FALSE	released	Not Reported	FALSE	TCGA-AX-A3G4	7E8857D6-4347-4BC5-8655-40AAD7197789	130	1	463	bb0d2369-9133-4189-a386-25feaa78c6e9	Endometrium	0	Stage IIIC	not reported	72611320-df20-5a36-8dde-6c5856557583	no	Serous cystadenocarcinoma, NOS	not reported	9	22099	No	not reported	8441-03-01	No	Endometrium	not reported	2010	C54.1	not reported	38.3664	77e80186-716e-5804-ba31-8375b7e1eaeb	Not Reported	107	167	1950	not hispanic or latino	Alive	NA	-22099	60	f3e4184b-0452-5930-98c5-ac8023f647f4	native hawaiian or other pacific islander
TCGA-B5-A0K3-01A	TCGA-B5-A0K3-01A-11R-A040-07	TCGA-B5-A0K3	TCGA-B5-A0K3-01A	TP	Primary solid Tumor	TCGA-B5-A0K3-01A	Primary Tumor	TRUE	released	Not Reported	FALSE	TCGA-B5-A0K3	2D78431C-7385-4BD3-B597-85E613D89BF6	390	1	523	ed31ddc2-feda-496e-a642-0c4b5dce014d	Endometrium	0	Stage IA	not reported	cccb49d5-f5a6-516f-aa16-e4095ee4c579	no	Endometrioid adenocarcinoma, NOS	not reported	700	22664	No	not reported	8380-03-01	No	Endometrium	not reported	2009	C54.1	not reported	32.7186	c903f959-8f20-5281-9212-00f005551ee8	Not Reported	88	164	1947	not reported	Dead	NA	-22664	62	8827821d-7097-5450-b0fb-239fd48ffac4	black or african american
TCGA-B5-A11R-01A	TCGA-B5-A11R-01A-11R-A118-07	TCGA-B5-A11R	TCGA-B5-A11R-01A	TP	Primary solid Tumor	TCGA-B5-A11R-01A	Primary Tumor	TRUE	released	Not Reported	FALSE	TCGA-B5-A11R	0AC5670B-7EA6-438C-9326-843BB7A6A81C	100	1	734	1583391d-1489-4489-9cb8-30cd6529b307	Endometrium	0	Stage II	not reported	f675bdd0-9c39-5e2b-8e82-80ff3efeaba3	no	Endometrioid adenocarcinoma, NOS	not reported	2349	18878	No	not reported	8380-03-01	No	Endometrium	not reported	2008	C54.1	not reported	31.5334	a207a331-1040-54ce-9dc0-665bd6f79829	Not Reported	89	168	1957	not reported	Alive	NA	-18878	51	e331981e-7b68-53b7-95c2-5cf15949c2ea	black or african american
TCGA-D1-A17K-01A	TCGA-D1-A17K-01A-11R-A12I-07	TCGA-D1-A17K	TCGA-D1-A17K-01A	TP	Primary solid Tumor	TCGA-D1-A17K-01A	Primary Tumor	FALSE	released	Not Reported	FALSE	TCGA-D1-A17K	C9E1B85A-8637-4421-A8CD-2E4BB28B3A73	140	1	513	ca213835-efc5-4216-a762-a6b320b516bf	Endometrium	0	Stage IA	not reported	8924b9e4-ba8b-5514-ae8f-634829d050f5	no	Endometrioid adenocarcinoma, NOS	not reported	854	27283	No	not reported	8380-03-01	No	Endometrium	not reported	2009	C54.1	not reported	37.4214	28ade17d-5cde-5a32-bd06-2771b0cd59c6	Not Reported	97	161	1935	not hispanic or latino	Alive	NA	-27283	74	68902cda-85a5-5b5d-8aa5-69a8fc3b7da5	white
TCGA-D1-A17T-01A	TCGA-D1-A17T-01A-11R-A12I-07	TCGA-D1-A17T	TCGA-D1-A17T-01A	TP	Primary solid Tumor	TCGA-D1-A17T-01A	Primary Tumor	FALSE	released	Not Reported	FALSE	TCGA-D1-A17T	D5927418-5A2B-477D-9917-7CE912628CA4	130	1	318	179bdb8c-c4fd-4949-8aca-eca735a5320f	Endometrium	0	Stage IA	not reported	972ab98a-5ddf-54b4-8cf5-dc9bc4ebfad9	no	Endometrioid adenocarcinoma, NOS	not reported	71	24652	No	not reported	8380-03-01	No	Endometrium	not reported	2010	C54.1	not reported	32.831	e5107392-faf2-5049-930f-6a2803e52dc7	Not Reported	83	159	1943	not hispanic or latino	Alive	NA	-24652	67	e2b366b5-54d4-52ab-9057-e2a3f7755781	white
TCGA-5B-A90C-01A	TCGA-5B-A90C-01A-11R-A37O-07	TCGA-5B-A90C	TCGA-5B-A90C-01A	TP	Primary solid Tumor	TCGA-5B-A90C-01A	Primary Tumor	FALSE	released	Not Reported	FALSE	TCGA-5B-A90C	608E2698-6A3A-4673-89D2-3BE98A74EBE5	50	1	811	f1fb39e5-8275-4f45-a349-af82d6cd6ff7	Endometrium	0	Stage IA	not reported	db9169d0-b9bd-544f-990f-924e37e052ae	no	Endometrioid adenocarcinoma, NOS	not reported	1202	25518	No	not reported	8380-03-01	No	Endometrium	not reported	2011	C54.1	not reported	39.2565	f03fa1fc-f318-52e9-95d4-29f1fa68d4dd	Not Reported	98	158	1942	not hispanic or latino	Alive	NA	-25518	69	554b34de-9690-5845-a36e-4302ca06a99b	black or african american
TCGA-A5-A0G1-01A	TCGA-A5-A0G1-01A-11R-A118-07	TCGA-A5-A0G1	TCGA-A5-A0G1-01A	TP	Primary solid Tumor	TCGA-A5-A0G1-01A	Primary Tumor	TRUE	released	Not Reported	FALSE	TCGA-A5-A0G1	A2EB7E85-E836-462E-ABBA-65D5110CEB1C	190	1	5015	b7fb82ee-0219-4fd0-b656-0509b9eda5f2	Endometrium	0	Stage IA	not reported	f504f44e-78b2-5166-bdd0-c3af786879ef	no	Serous cystadenocarcinoma, NOS	not reported	NA	24477	No	not reported	8441-03-01	No	Endometrium	not reported	1996	C54.1	not reported	20.9042	c161256e-3e59-5442-b8e6-05d300a7bd00	Not Reported	59	168	1929	not hispanic or latino	Dead	2004	-24477	67	8520fd69-3ed2-5152-961f-02319d643e56	white
TCGA-DF-A2KZ-01A	TCGA-DF-A2KZ-01A-11R-A213-07	TCGA-DF-A2KZ	TCGA-DF-A2KZ-01A	TP	Primary solid Tumor	TCGA-DF-A2KZ-01A	Primary Tumor	FALSE	released	Not Reported	FALSE	TCGA-DF-A2KZ	D69C73D1-1CEB-4AF5-AAF2-8E707EF4CA38	450	1	NA	76d43b40-612e-4580-abd7-d1837d8fd5d0	Endometrium	0	Stage IB	not reported	3d756b40-2ccd-55bc-bef9-5e5e5c2cd5c3	no	Endometrioid adenocarcinoma, NOS	not reported	826	31973	No	not reported	8380-03-01	No	Endometrium	not reported	NA	C54.1	not reported	NA	ab646904-b25d-5bac-96ba-865546c8afec	Not Reported	NA	NA	NA	not reported	Alive	NA	-31973	87	1b0c592e-7c31-555e-bf54-a9b7dc83eaa5	not reported
TCGA-B5-A11P-01B	TCGA-B5-A11P-01B-11R-A14D-07	TCGA-B5-A11P	TCGA-B5-A11P-01B	TP	Primary solid Tumor	TCGA-B5-A11P-01B	Primary Tumor	TRUE	released	Not Reported	FALSE	TCGA-B5-A11P	77639636-9C18-4C81-9FCF-04BA2D92110E	120	1	979	64bf25f8-67bb-4f32-bad5-e879d1ad7736	Endometrium	0	Stage IB	not reported	33bb6f27-9eb6-5d4f-a83f-e3c89193ad47	no	Endometrioid adenocarcinoma, NOS	not reported	825	32047	No	not reported	8380-03-01	No	Endometrium	not reported	2008	C54.1	not reported	NA	ed8724e5-89c3-5128-94fc-b5cb0f9782b4	Not Reported	74	NA	1921	not reported	Alive	NA	-32047	87	55b042ff-89d8-5610-8f99-d3f469e6edd4	white
TCGA-A5-A0GW-01A	TCGA-A5-A0GW-01A-11R-A16W-07	TCGA-A5-A0GW	TCGA-A5-A0GW-01A	TP	Primary solid Tumor	TCGA-A5-A0GW-01A	Primary Tumor	TRUE	released	Not Reported	FALSE	TCGA-A5-A0GW	0EE4FD56-D0BA-43E8-A434-CD86B21F21BF	160	1	302	e84d0533-e892-4c1e-9415-99f92aa9a360	Endometrium	0	Stage IA	not reported	6b3d9176-5493-57f8-b6b2-0326c5e54e8e	no	Endometrioid adenocarcinoma, NOS	not reported	706	17092	No	not reported	8380-03-01	No	Endometrium	not reported	2009	C54.1	not reported	24.3007	6a9538f2-5843-5b07-b4fe-312276bcfd66	Not Reported	49	142	1963	not hispanic or latino	Alive	NA	-17092	46	4b3d4da8-f22d-5391-8b1f-3dc0a47b2dcb	asian
TCGA-D1-A103-01A	TCGA-D1-A103-01A-11R-A10J-07	TCGA-D1-A103	TCGA-D1-A103-01A	TP	Primary solid Tumor	TCGA-D1-A103-01A	Primary Tumor	FALSE	released	Not Reported	FALSE	TCGA-D1-A103	AE2FAD3D-FA6A-4648-90A5-2D2C442796AF	170	1	376	7430a6c2-758a-4a56-8168-865b3463c2db	Endometrium	0	Stage IB	not reported	9667b64a-e27e-5ad8-8da6-b356444005ba	no	Endometrioid adenocarcinoma, NOS	not reported	669	31841	No	not reported	8380-03-01	No	Endometrium	not reported	2009	C54.1	not reported	26.6667	a829be73-7cd9-5b5b-939d-4b3935060946	Not Reported	60	150	1922	not hispanic or latino	Alive	NA	-31841	87	d93c3f44-61a7-53ce-9bd8-a934eb81d151	white
TCGA-FI-A2D4-01A	TCGA-FI-A2D4-01A-12R-A17B-07	TCGA-FI-A2D4	TCGA-FI-A2D4-01A	TP	Primary solid Tumor	TCGA-FI-A2D4-01A	Primary Tumor	TRUE	released	Not Reported	FALSE	TCGA-FI-A2D4	A6419790-A6CE-47E2-8035-437820EC63EC	50	1	853	a8393121-29df-4525-bf4f-fce0deaf25f5	Endometrium	0	Stage IIIC	not reported	5c53c6e5-1b23-58c4-bfaa-18a833c3d53e	no	Endometrioid adenocarcinoma, NOS	not reported	NA	16163	No	not reported	8380-03-01	No	Endometrium	not reported	2009	C54.1	not reported	42.1544	60f23e20-46db-5425-817e-5836d43e5534	Not Reported	112	163	1965	not reported	Dead	2009	-16163	44	f8b39abc-ffd6-56f1-8b85-2075bcb14cf2	white
TCGA-FL-A1YI-11A	TCGA-FL-A1YI-11A-11R-A16F-07	TCGA-FL-A1YI	TCGA-FL-A1YI-11A	NT	Solid Tissue Normal	TCGA-FL-A1YI-11A	Solid Tissue Normal	FALSE	released	Not Reported	FALSE	TCGA-FL-A1YI	BC17ABB4-DBAA-43FD-BBBA-C48C71BEDE62	120	11	NA	5cd8fef0-e1f7-4d00-b2bb-357bac222d9c	NA	NA	NA	NA	NA	NA	NA	NA	NA	NA	NA	NA	NA	NA	NA	NA	NA	NA	NA	NA	NA	NA	NA	NA	NA	NA	NA	NA	NA	NA	NA	NA
TCGA-BS-A0TC-01A	TCGA-BS-A0TC-01A-11R-A104-07	TCGA-BS-A0TC	TCGA-BS-A0TC-01A	TP	Primary solid Tumor	TCGA-BS-A0TC-01A	Primary Tumor	FALSE	released	Not Reported	FALSE	TCGA-BS-A0TC	8AA64402-A062-410D-85B8-24DAD320916D	120	1	2227	c4c99327-b778-4e29-a111-75569ad38696	Fundus uteri	0	Stage IB	not reported	6fb8ef5d-caed-5f93-8238-73f5291b6370	no	Endometrioid adenocarcinoma, NOS	not reported	2602	25560	No	not reported	8380-03-01	No	Fundus uteri	not reported	2004	C54.3	not reported	31.4684	3f8cb9ad-6613-5852-931b-3e63e383b4fd	Not Reported	68	147	1935	not hispanic or latino	Alive	NA	-25560	69	9d386311-6715-5417-a3fb-06d248c6e813	asian
TCGA-B5-A1MS-01B	TCGA-B5-A1MS-01B-11R-A22K-07	TCGA-B5-A1MS	TCGA-B5-A1MS-01B	TP	Primary solid Tumor	TCGA-B5-A1MS-01B	Primary Tumor	TRUE	released	Not Reported	FALSE	TCGA-B5-A1MS	5FF9FC65-FBCD-40E8-8382-DDD0B8EFD22B	440	1	3117	077a804e-8053-4319-80be-65d33bc2cf41	Endometrium	0	Stage IC	not reported	ff1c9ded-fbef-52e6-ba9d-e89ba8446649	no	Serous cystadenocarcinoma, NOS	not reported	NA	22068	No	not reported	8441-03-01	No	Endometrium	not reported	2003	C54.1	not reported	26.8544	bf8ce5c1-b920-5ec6-b2fd-368f1a0d679c	Not Reported	74	166	1943	not hispanic or latino	Dead	2011	-22068	60	2f5073c6-d784-534d-8170-ca24a733d556	white
TCGA-AP-A1DM-01A	TCGA-AP-A1DM-01A-21R-A137-07	TCGA-AP-A1DM	TCGA-AP-A1DM-01A	TP	Primary solid Tumor	TCGA-AP-A1DM-01A	Primary Tumor	TRUE	released	Not Reported	FALSE	TCGA-AP-A1DM	E25BA7AD-5C24-4953-B9C3-7509AE6E9F4C	110	1	1309	7f4344cf-a5d7-4623-abe8-9f046723ea0a	Endometrium	0	Stage IA	not reported	313fd825-764e-5f76-a974-459faf3c2800	no	Endometrioid adenocarcinoma, NOS	not reported	1700	22239	No	not reported	8380-03-01	No	Endometrium	not reported	2007	C54.1	not reported	36.391	24f87471-9ef6-57e4-8417-a67113179a95	Not Reported	92	159	1947	not reported	Alive	NA	-22239	60	eb14ffb2-f120-5873-8146-038dadc0fba8	white
TCGA-BS-A0UM-01A	TCGA-BS-A0UM-01A-11R-A104-07	TCGA-BS-A0UM	TCGA-BS-A0UM-01A	TP	Primary solid Tumor	TCGA-BS-A0UM-01A	Primary Tumor	FALSE	released	Not Reported	FALSE	TCGA-BS-A0UM	97354B28-9E9A-4DBD-B0C7-79C1165AD1CA	90	1	2072	6f70f18e-5c53-4f1f-a63d-62bd27039b8d	Endometrium	0	Stage IB	not reported	46329a92-6677-51db-ab6e-891dca8b0683	no	Endometrioid adenocarcinoma, NOS	not reported	2644	23400	No	not reported	8380-03-01	No	Endometrium	not reported	2005	C54.1	not reported	35.1562	b8e10fe8-86da-5348-ba4a-85c03f9505b6	Not Reported	90	160	1941	not hispanic or latino	Alive	NA	-23400	64	ee82158d-3054-55ab-a9f7-25cc3d32151e	white
TCGA-AP-A0LJ-01A	TCGA-AP-A0LJ-01A-11R-A040-07	TCGA-AP-A0LJ	TCGA-AP-A0LJ-01A	TP	Primary solid Tumor	TCGA-AP-A0LJ-01A	Primary Tumor	TRUE	released	Not Reported	FALSE	TCGA-AP-A0LJ	859CBF70-D72E-4843-B3AA-6226B707AA2B	680	1	2290	be3ed392-4d9f-4eaf-8a56-d251846df4da	Endometrium	0	Stage IA	not reported	4b5538b8-395b-5c6f-aad4-0cca187eccf8	no	Endometrioid adenocarcinoma, NOS	not reported	1421	15577	No	not reported	8380-03-01	No	Endometrium	not reported	2004	C54.1	not reported	34.626	bd0aa32d-5cfb-554f-b5a0-119b095f4dce	Not Reported	80	152	1962	not reported	Alive	NA	-15577	42	f8f23111-a666-52f4-aab4-9640dcf8e425	white
TCGA-EO-A1Y8-01A	TCGA-EO-A1Y8-01A-11R-A157-07	TCGA-EO-A1Y8	TCGA-EO-A1Y8-01A	TP	Primary solid Tumor	TCGA-EO-A1Y8-01A	Primary Tumor	FALSE	released	Not Reported	FALSE	TCGA-EO-A1Y8	61143E14-52BD-499F-901C-4BD1EA83DAC1	170	1	204	5b0a8519-3fea-46d6-8f6d-ec85c403b416	Endometrium	0	Stage IA	not reported	4a9fc05f-f6e7-5a58-8645-d028796719a1	no	Serous cystadenocarcinoma, NOS	not reported	901	31971	No	not reported	8441-03-01	No	Endometrium	not reported	2010	C54.1	not reported	27.2096	32b589a1-f122-5c3c-8816-f299c0391668	Not Reported	58	146	1923	not reported	Alive	NA	-31971	87	79264be9-ce83-5574-b4de-74e520602570	not reported
TCGA-A5-A0GB-01A	TCGA-A5-A0GB-01A-11R-A040-07	TCGA-A5-A0GB	TCGA-A5-A0GB-01A	TP	Primary solid Tumor	TCGA-A5-A0GB-01A	Primary Tumor	TRUE	released	Not Reported	FALSE	TCGA-A5-A0GB	8AC80DBE-46DE-46D5-B900-C807CBE941A6	190	1	583	130744ca-a9a2-4c99-8abb-20fe76e0a955	Endometrium	0	Stage IB	not reported	aafd3d0a-9b88-5dbe-8e83-18aaccc30289	no	Endometrioid adenocarcinoma, NOS	not reported	997	23883	No	not reported	8380-03-01	No	Endometrium	not reported	2008	C54.1	not reported	44.8118	e4415b90-5857-57a7-a438-acd9c9e531b6	Not Reported	122	165	1943	not reported	Alive	NA	-23883	65	b6988514-2f1c-5264-b604-412054c5d4ec	white
TCGA-AX-A2HA-01A	TCGA-AX-A2HA-01A-12R-A18M-07	TCGA-AX-A2HA	TCGA-AX-A2HA-01A	TP	Primary solid Tumor	TCGA-AX-A2HA-01A	Primary Tumor	FALSE	released	Not Reported	FALSE	TCGA-AX-A2HA	E44408C9-53DE-4FF7-8D8E-6BFAB24302C3	100	1	2188	76742cf8-a932-47bd-acf9-c507184e02c3	Endometrium	0	Stage IB	not reported	daae28ec-ef21-5f4d-9d8f-201866caca25	no	Endometrioid adenocarcinoma, NOS	not reported	2475	13142	No	not reported	8380-03-01	No	Endometrium	not reported	2005	C54.1	not reported	21.5139	6b0affe5-8f9e-57cc-814d-5edb7d7d1245	Not Reported	60	167	1970	not reported	Alive	NA	-13142	35	dbd03450-1805-5569-9589-3d0455324e64	white
TCGA-EY-A1GH-01A	TCGA-EY-A1GH-01A-11R-A13S-07	TCGA-EY-A1GH	TCGA-EY-A1GH-01A	TP	Primary solid Tumor	TCGA-EY-A1GH-01A	Primary Tumor	FALSE	released	Not Reported	FALSE	TCGA-EY-A1GH	29D738E9-2F8D-4909-A427-7C056859B89A	280	1	452	b32b07ac-a84d-4b1d-89c9-ffe2e91ee037	Endometrium	0	Stage IA	not reported	989578c6-378e-573e-9073-63846c0150e4	no	Endometrioid adenocarcinoma, NOS	not reported	710	25802	No	not reported	8380-03-01	No	Endometrium	not reported	2009	C54.1	not reported	40.4844	9ef75f65-f805-509d-9a48-cd1a25a72a50	Not Reported	117	170	1939	not hispanic or latino	Alive	NA	-25802	70	ea34983c-8abf-5e0e-b795-731c3baf565e	white
TCGA-AJ-A3EL-01A	TCGA-AJ-A3EL-01A-11R-A213-07	TCGA-AJ-A3EL	TCGA-AJ-A3EL-01A	TP	Primary solid Tumor	TCGA-AJ-A3EL-01A	Primary Tumor	FALSE	released	Not Reported	FALSE	TCGA-AJ-A3EL	CB5EF343-EDD4-46B1-82DD-48C49FF7E778	20	1	317	f82eeaf4-aa1a-422b-b16e-790241eea904	Endometrium	0	Stage IA	not reported	99f23a7d-b458-552a-b214-67ede6224c8f	no	Endometrioid adenocarcinoma, NOS	not reported	684	17442	No	not reported	8380-03-01	No	Endometrium	not reported	2010	C54.1	not reported	23.7253	473a3a15-c909-5680-be4a-1f72b3b0f9cc	Not Reported	57	155	1963	not reported	Alive	NA	-17442	47	0427721e-1969-585e-96ef-584f2d46f0fc	native hawaiian or other pacific islander
TCGA-EY-A3QX-01A	TCGA-EY-A3QX-01A-11R-A22K-07	TCGA-EY-A3QX	TCGA-EY-A3QX-01A	TP	Primary solid Tumor	TCGA-EY-A3QX-01A	Primary Tumor	FALSE	released	Not Reported	FALSE	TCGA-EY-A3QX	8AED036E-FB86-42D1-B840-FB4AD6E8D0EF	659	1	112	8d1365a7-c67c-4073-8483-8693d4683ccd	Endometrium	0	Stage IVB	not reported	848350aa-eb1a-54e2-9b71-f9584248ad9d	no	Serous cystadenocarcinoma, NOS	not reported	421	23663	No	not reported	8441-03-01	No	Endometrium	not reported	2011	C54.1	not reported	22.3214	c3a523e8-bbb4-550a-a627-09cbd5ddb198	Not Reported	63	168	1947	not hispanic or latino	Dead	NA	-23663	64	02f9c51a-865f-5292-9165-f7d4c7de2cd1	white
TCGA-B5-A11F-01A	TCGA-B5-A11F-01A-11R-A10J-07	TCGA-B5-A11F	TCGA-B5-A11F-01A	TP	Primary solid Tumor	TCGA-B5-A11F-01A	Primary Tumor	TRUE	released	Not Reported	FALSE	TCGA-B5-A11F	228E437D-FB45-452B-A5A0-299C125F4CC4	380	1	5482	a4dabdb5-4a72-4e31-981b-2c501c8dc7ab	Endometrium	0	Stage IA	not reported	c1904f6f-f484-5afb-85e3-f1c6eace9af7	no	Endometrioid adenocarcinoma, NOS	not reported	5651	20171	No	not reported	8380-03-01	No	Endometrium	not reported	1995	C54.1	not reported	NA	f143835a-fdff-516a-95d2-0fb21e7d3efc	Not Reported	NA	NA	1940	not reported	Alive	NA	-20171	55	de77fb9d-02b5-5d16-994a-46fa5a3e323b	white
TCGA-EY-A1GX-01A	TCGA-EY-A1GX-01A-12R-A13S-07	TCGA-EY-A1GX	TCGA-EY-A1GX-01A	TP	Primary solid Tumor	TCGA-EY-A1GX-01A	Primary Tumor	FALSE	released	Not Reported	FALSE	TCGA-EY-A1GX	4AD600AE-7CE0-4BBA-B4FC-0EB8C460502B	370	1	172	a6a446ff-6dcf-4311-ac05-afb34fcb19a7	Endometrium	0	Stage IIIA	not reported	51442c7f-83e1-5dee-b60b-d7393a63ebf6	no	Endometrioid adenocarcinoma, NOS	not reported	197	27962	No	not reported	8380-03-01	No	Endometrium	not reported	2010	C54.1	not reported	26.9531	ac42e896-1a9c-5755-8a71-a1b9714f3795	Not Reported	69	160	1934	not hispanic or latino	Dead	NA	-27962	76	f1aab7a0-5038-57c0-bbcd-a20644b292c6	white
TCGA-AJ-A3NE-11A	TCGA-AJ-A3NE-11A-11R-A22K-07	TCGA-AJ-A3NE	TCGA-AJ-A3NE-11A	NT	Solid Tissue Normal	TCGA-AJ-A3NE-11A	Solid Tissue Normal	FALSE	released	Not Reported	FALSE	TCGA-AJ-A3NE	NA	80	11	134	6436be59-08e6-4db6-9d8d-fbecfbc00b7c	Endometrium	0	Stage IA	not reported	18780bc0-1bba-5cd3-8b89-1ad711411545	no	Endometrioid adenocarcinoma, NOS	not reported	628	16957	No	not reported	8380-03-01	No	Endometrium	not reported	2011	C54.1	not reported	31.25	b060a9fc-e273-5591-ac58-29e05312788e	Not Reported	80	160	1965	not hispanic or latino	Alive	NA	-16957	46	7cd0bfbb-89d6-5f79-8bee-d7a676d2e60d	white
TCGA-D1-A15V-01A	TCGA-D1-A15V-01A-11R-A118-07	TCGA-D1-A15V	TCGA-D1-A15V-01A	TP	Primary solid Tumor	TCGA-D1-A15V-01A	Primary Tumor	FALSE	released	Not Reported	FALSE	TCGA-D1-A15V	597F20F2-AE36-4A9F-A7AF-1647CB56B453	250	1	895	8bf1146c-8442-47b5-83af-f7899d4a94a6	Endometrium	0	Stage IB	not reported	30f9ef49-9429-50d7-8a9d-1ba517fdc60a	no	Serous cystadenocarcinoma, NOS	not reported	1201	24886	No	not reported	8441-03-01	No	Endometrium	not reported	2008	C54.1	not reported	26.9531	efa0519e-fb97-500d-ab67-9a5912e70cb2	Not Reported	69	160	1940	not hispanic or latino	Alive	NA	-24886	68	5e0b5d34-f9df-502e-94e6-7bfeeb92a539	white
TCGA-AP-A0LO-01A	TCGA-AP-A0LO-01A-11R-A040-07	TCGA-AP-A0LO	TCGA-AP-A0LO-01A	TP	Primary solid Tumor	TCGA-AP-A0LO-01A	Primary Tumor	TRUE	released	Not Reported	FALSE	TCGA-AP-A0LO	DC0116C2-788E-46F5-A4AC-115D857C1F85	140	1	1894	9846d8f3-5b22-48e9-b972-a0fe9f509fb4	Endometrium	0	Stage IA	not reported	91213600-3f58-58a5-a12c-e90f4f1c9f90	no	Endometrioid adenocarcinoma, NOS	not reported	NA	16493	No	not reported	8380-03-01	No	Endometrium	not reported	2005	C54.1	not reported	26.1719	b26ac3c8-78a3-5358-8dfb-d59ec0b6b9c7	Not Reported	67	160	1960	not hispanic or latino	Dead	2007	-16493	45	d07b1e85-ccc7-5cd4-9a87-b38f8ae021bb	white
TCGA-D1-A1NX-01A	TCGA-D1-A1NX-01A-11R-A16F-07	TCGA-D1-A1NX	TCGA-D1-A1NX-01A	TP	Primary solid Tumor	TCGA-D1-A1NX-01A	Primary Tumor	FALSE	released	Not Reported	FALSE	TCGA-D1-A1NX	C2A3FA63-63A1-4424-BD92-FAEC1C377C62	50	1	204	1e016d9f-9fab-4191-8209-bc0a8ff0bacf	Endometrium	0	Stage IIIC	not reported	62fa317d-6ed7-5f82-8fd3-64caab7df675	no	Serous cystadenocarcinoma, NOS	not reported	555	24441	No	not reported	8441-03-01	No	Endometrium	not reported	2010	C54.1	not reported	34.4132	4deda643-90ad-5a1c-837c-277e21245210	Not Reported	87	159	1944	not hispanic or latino	Alive	NA	-24441	66	f0d1ed71-a6fc-526b-9a5a-8183ccd0229d	white
TCGA-B5-A0JV-01A	TCGA-B5-A0JV-01A-11R-A104-07	TCGA-B5-A0JV	TCGA-B5-A0JV-01A	TP	Primary solid Tumor	TCGA-B5-A0JV-01A	Primary Tumor	TRUE	released	Not Reported	FALSE	TCGA-B5-A0JV	71A1DE5B-7CE5-4884-A91E-3BE753036E4F	40	1	1001	42199e5a-9f4f-4445-9e6e-114d47ba67fa	Endometrium	0	Stage IA	not reported	70a965e0-7f44-5ba2-9ae0-b5dbb74d7153	no	Endometrioid adenocarcinoma, NOS	not reported	2616	23295	No	not reported	8380-03-01	No	Endometrium	not reported	2007	C54.1	not reported	34.1124	ba6cb989-30cf-5ad9-b46c-d98eea024943	Not Reported	94	166	1944	not reported	Alive	NA	-23295	63	e88ad5a0-3e91-5f6f-a2b5-19a6bc04e25a	black or african american
TCGA-AP-A5FX-01A	TCGA-AP-A5FX-01A-11R-A27V-07	TCGA-AP-A5FX	TCGA-AP-A5FX-01A	TP	Primary solid Tumor	TCGA-AP-A5FX-01A	Primary Tumor	TRUE	released	Not Reported	FALSE	TCGA-AP-A5FX	AF38CD86-2F5A-46A3-903A-81A8067F2456	300	1	878	b37ba34a-5f2e-46a9-9334-79e6782d40dc	Endometrium	0	Stage IIIC1	not reported	0dcdbef2-95f1-5dbe-b7ed-98f7bacfe3e8	no	Serous cystadenocarcinoma, NOS	not reported	1026	25063	No	not reported	8441-03-01	No	Endometrium	not reported	2010	C54.1	not reported	28.3447	bb55f4d4-d6d1-5709-84b1-e4c1066d56e8	Not Reported	80	168	1942	not reported	Dead	NA	-25063	68	c54df739-8b8f-53d4-be3f-4bb048131e5d	black or african american
TCGA-AJ-A3EK-01A	TCGA-AJ-A3EK-01A-11R-A19W-07	TCGA-AJ-A3EK	TCGA-AJ-A3EK-01A	TP	Primary solid Tumor	TCGA-AJ-A3EK-01A	Primary Tumor	FALSE	released	Not Reported	FALSE	TCGA-AJ-A3EK	F153EAC2-7347-4CEF-916A-995C7BB8B0F1	220	1	127	01747185-0d0d-4b27-b956-115df4d90bed	Endometrium	0	Stage IA	not reported	7ae32546-37ad-563a-b07c-259612c7d3c2	no	Endometrioid adenocarcinoma, NOS	not reported	446	19609	No	not reported	8380-03-01	No	Endometrium	not reported	2011	C54.1	not reported	24.3418	9d1be268-1969-5e24-beac-7646f39b5c61	Not Reported	60	157	1958	hispanic or latino	Alive	NA	-19609	53	d53f1a50-e0f6-56cd-8d86-3f2c7fa50cd5	white
TCGA-AX-A1C8-01A	TCGA-AX-A1C8-01A-11R-A137-07	TCGA-AX-A1C8	TCGA-AX-A1C8-01A	TP	Primary solid Tumor	TCGA-AX-A1C8-01A	Primary Tumor	FALSE	released	Not Reported	FALSE	TCGA-AX-A1C8	5F0E78BA-B827-4DB6-99EB-5FA3D3598793	100	1	475	83e4dfb0-f240-476b-bc25-f9f52c960af5	Endometrium	0	Stage IIIC	not reported	2409cab7-cad6-57d6-8b56-732c17c0e990	no	Serous cystadenocarcinoma, NOS	not reported	776	28452	No	not reported	8441-03-01	No	Endometrium	not reported	2009	C54.1	not reported	27.1203	da890de9-6fd6-5967-80f4-50fa4012fcd0	Not Reported	66	156	1932	not hispanic or latino	Alive	NA	-28452	77	46ee949e-91ac-585a-b287-023dda00ab3d	white
TCGA-AX-A0IU-01A	TCGA-AX-A0IU-01A-11R-A16W-07	TCGA-AX-A0IU	TCGA-AX-A0IU-01A	TP	Primary solid Tumor	TCGA-AX-A0IU-01A	Primary Tumor	FALSE	released	Not Reported	FALSE	TCGA-AX-A0IU	454539FB-7B1B-43DF-87D1-E7E47C1776E7	240	1	636	dc4b3695-ce62-48d5-9f1d-7dd70d049c97	Endometrium	0	Stage IIIC	not reported	cd91da4b-9f1c-590c-9b86-ae8be6b80640	no	Serous cystadenocarcinoma, NOS	not reported	1087	29063	No	not reported	8441-03-01	No	Endometrium	not reported	2008	C54.1	not reported	30.4438	aae18b61-0a6d-51fb-b2c5-ab11fa22cc0b	Not Reported	76	158	1929	not hispanic or latino	Alive	NA	-29063	79	337f449f-972e-5bc5-a434-fe6dfca3d407	black or african american
TCGA-A5-A0R6-01A	TCGA-A5-A0R6-01A-11R-A104-07	TCGA-A5-A0R6	TCGA-A5-A0R6-01A	TP	Primary solid Tumor	TCGA-A5-A0R6-01A	Primary Tumor	TRUE	released	Not Reported	FALSE	TCGA-A5-A0R6	2F8BAD18-8A37-4F1A-A1BA-31494035E05F	200	1	259	836bd487-091b-4728-bcd7-8065e5b76465	Endometrium	0	Stage IIIC1	not reported	34a9e020-9e90-5fd4-beca-55bb8f8e18bd	no	Serous cystadenocarcinoma, NOS	not reported	1153	23449	No	not reported	8441-03-01	No	Endometrium	not reported	2009	C54.1	not reported	27.5873	a34dc1c3-35a9-596a-8427-f198544bccca	Not Reported	68	157	1945	hispanic or latino	Alive	NA	-23449	64	ed7b2087-cf0f-5360-be88-97a509a5dcbf	white
TCGA-AX-A0IZ-11A	TCGA-AX-A0IZ-11A-11R-A27V-07	TCGA-AX-A0IZ	TCGA-AX-A0IZ-11A	NT	Solid Tissue Normal	TCGA-AX-A0IZ-11A	Solid Tissue Normal	FALSE	released	Not Reported	FALSE	TCGA-AX-A0IZ	NA	160	11	1485	e6ffcb81-f76d-40ee-ac9b-f71ed0c6c92d	Endometrium	0	Stage IB	not reported	fa08e52e-a08c-5dff-992d-48d8f2399ce4	no	Endometrioid adenocarcinoma, NOS	not reported	1333	19364	No	not reported	8380-03-01	No	Endometrium	not reported	2007	C54.1	not reported	23.4375	37e36409-538a-5401-8e30-97f40c5c253e	Not Reported	60	160	1954	not hispanic or latino	Alive	NA	-19364	53	400b2e1e-7ebf-56da-a404-7bc683ec14ce	white
TCGA-BG-A0LX-01A	TCGA-BG-A0LX-01A-11R-A16W-07	TCGA-BG-A0LX	TCGA-BG-A0LX-01A	TP	Primary solid Tumor	TCGA-BG-A0LX-01A	Primary Tumor	TRUE	released	Not Reported	FALSE	TCGA-BG-A0LX	4306E592-FA36-4AB9-BF84-7232CC599A64	250	1	120	99cdf3a0-90dc-4992-b75a-11dd41928d43	Endometrium	0	Stage IB	not reported	64f9d868-5fb4-5a05-b777-196a4c569488	no	Endometrioid adenocarcinoma, NOS	not reported	614	20928	No	not reported	8380-03-01	No	Endometrium	not reported	2010	C54.1	not reported	33.218	5d4cdf8a-e235-556e-8dcd-0bc4e5ae7172	Not Reported	96	170	1953	not hispanic or latino	Alive	NA	-20928	57	1bcc5a0d-6671-5861-b26d-b67afa80d667	white
TCGA-B5-A11E-01A	TCGA-B5-A11E-01A-11R-A10J-07	TCGA-B5-A11E	TCGA-B5-A11E-01A	TP	Primary solid Tumor	TCGA-B5-A11E-01A	Primary Tumor	TRUE	released	Not Reported	FALSE	TCGA-B5-A11E	2058131C-09EA-4DC7-A84A-EB055A68F1B6	890	1	198	cd68a1a9-039f-4da5-9a53-3cd60a261f7f	Endometrium	0	Stage IB	not reported	1b2d6833-a1ee-5d20-9567-173f86e5af4d	no	Endometrioid adenocarcinoma, NOS	not reported	1820	19458	No	not reported	8380-03-01	No	Endometrium	not reported	2010	C54.1	not reported	19.1001	66760adc-d607-5bb3-a2da-738c1d73ee46	Not Reported	52	165	1957	not reported	Alive	NA	-19458	53	bac1495d-3338-556a-b9d6-93239b967de8	white
TCGA-BG-A0W1-01A	TCGA-BG-A0W1-01A-12R-A109-07	TCGA-BG-A0W1	TCGA-BG-A0W1-01A	TP	Primary solid Tumor	TCGA-BG-A0W1-01A	Primary Tumor	TRUE	released	Not Reported	FALSE	TCGA-BG-A0W1	BE7CC54D-8220-4AC6-9F8D-016DE4167B35	100	1	1014	13dec3d1-c7f8-4b95-bd54-2d3136cee001	Endometrium	0	Stage II	not reported	2f57195e-be66-5f99-a9cf-800a9d022168	no	Endometrioid adenocarcinoma, NOS	not reported	122	32750	No	not reported	8380-03-01	No	Endometrium	not reported	2007	C54.1	not reported	33.1361	2059e12b-1bdf-525d-8340-75d46aa61b61	Not Reported	56	130	1918	not hispanic or latino	Alive	NA	-32750	89	2b410e4c-7ff6-5e08-9cd0-f4797aa28dc8	white
TCGA-AJ-A3NH-11A	TCGA-AJ-A3NH-11A-11R-A22K-07	TCGA-AJ-A3NH	TCGA-AJ-A3NH-11A	NT	Solid Tissue Normal	TCGA-AJ-A3NH-11A	Solid Tissue Normal	FALSE	released	Not Reported	FALSE	TCGA-AJ-A3NH	NA	70	11	67	6985142f-a646-4b89-a60b-0801a3820bbd	Endometrium	0	Stage IB	not reported	05fae6e0-105f-517a-8fc6-bcc404aeb97a	yes	Serous cystadenocarcinoma, NOS	not reported	1	32871	No	not reported	8441-03-01	Not Reported	Endometrium	not reported	2011	C54.1	not reported	24.7676	c411984a-753e-5855-8855-2fbf4a442b32	Not Reported	65	162	1921	not hispanic or latino	Dead	NA	-32871	90	5260b2a3-c911-50eb-a9f3-7ab433a02860	white
TCGA-AP-A05N-01A	TCGA-AP-A05N-01A-11R-A00V-07	TCGA-AP-A05N	TCGA-AP-A05N-01A	TP	Primary solid Tumor	TCGA-AP-A05N-01A	Primary Tumor	TRUE	released	Not Reported	FALSE	TCGA-AP-A05N	E4FF43F2-5CBD-4B68-9CD5-BE4E84AD67D5	350	1	232	67a90941-d6ec-4465-a727-7193504c8982	Endometrium	0	Stage IA	not reported	0d8675f4-8c52-557b-a5c1-7e8f13b5e3e1	no	Endometrioid adenocarcinoma, NOS	not reported	239	21254	No	not reported	8380-03-01	No	Endometrium	not reported	2009	C54.1	not reported	46.8679	f33d9c15-8838-5df2-aaad-623ba88d7cbd	Not Reported	123	162	1951	not reported	Dead	NA	-21254	58	04149f27-e7a1-546d-816b-906f65010536	white
TCGA-BS-A0U5-01A	TCGA-BS-A0U5-01A-11R-A109-07	TCGA-BS-A0U5	TCGA-BS-A0U5-01A	TP	Primary solid Tumor	TCGA-BS-A0U5-01A	Primary Tumor	FALSE	released	Not Reported	FALSE	TCGA-BS-A0U5	8024498D-449C-45C6-B57D-846DDBA3FF30	110	1	2525	48a5e048-b35d-4207-b45b-e72ac51e041d	Endometrium	0	Stage IA	not reported	1500a430-392c-5459-bbb2-de07e77900cb	no	Endometrioid adenocarcinoma, NOS	not reported	2935	27945	No	not reported	8380-03-01	No	Endometrium	not reported	2003	C54.1	not reported	21.6713	e78cd5cb-a45c-56b9-b63b-a59c84358444	Not Reported	59	165	1927	not hispanic or latino	Alive	NA	-27945	76	ba99ed39-a94d-592d-ac4a-1ad8c93ba4d6	white
TCGA-QF-A5YT-01A	TCGA-QF-A5YT-01A-11R-A31O-07	TCGA-QF-A5YT	TCGA-QF-A5YT-01A	TP	Primary solid Tumor	TCGA-QF-A5YT-01A	Primary Tumor	FALSE	released	Not Reported	FALSE	TCGA-QF-A5YT	1CCA2D47-BA5D-46A9-89F9-681C58EFC10D	40	1	804	e62ea0d8-61cb-41ed-9d15-a0c5add11249	Isthmus uteri	0	Stage II	not reported	a6a42e4d-add8-57a7-8b60-f9f1f890df34	no	Endometrioid adenocarcinoma, NOS	not reported	1215	20981	No	not reported	8380-03-01	No	Isthmus uteri	not reported	2010	C54.0	not reported	50.519	4f2b0a87-8845-524d-a20d-2e0fac7c3bf1	Not Reported	146	170	1953	not hispanic or latino	Alive	NA	-20981	57	7593a65f-93eb-5143-a5a6-8e4c144e0880	black or african american
TCGA-AJ-A5DV-01A	TCGA-AJ-A5DV-01A-11R-A27V-07	TCGA-AJ-A5DV	TCGA-AJ-A5DV-01A	TP	Primary solid Tumor	TCGA-AJ-A5DV-01A	Primary Tumor	FALSE	released	Not Reported	FALSE	TCGA-AJ-A5DV	049C45D6-6FC6-42EE-BD51-AC344D1E3CD9	70	1	220	0e933a81-858a-4a82-9ece-b56af448a510	Endometrium	0	Stage IA	not reported	96dfad91-dccc-59e3-9879-0bfd79b07218	no	Endometrioid adenocarcinoma, NOS	not reported	679	23892	No	not reported	8380-03-01	No	Endometrium	not reported	2012	C54.1	not reported	57.4219	4ac76f76-706a-5226-b0f8-d6c990278671	Not Reported	147	160	1947	not hispanic or latino	Alive	NA	-23892	65	f51e0306-5841-5740-83d5-43755b0b9f1e	black or african american
TCGA-AX-A3G3-01A	TCGA-AX-A3G3-01A-11R-A213-07	TCGA-AX-A3G3	TCGA-AX-A3G3-01A	TP	Primary solid Tumor	TCGA-AX-A3G3-01A	Primary Tumor	FALSE	released	Not Reported	FALSE	TCGA-AX-A3G3	3D86258F-2C9B-4DF2-86C5-E12B3FCB480D	140	1	713	5efdace8-5790-4239-8e8a-6349f88b10dd	Endometrium	0	Stage IIIA	not reported	ffc1671e-9b30-5a81-b25f-0e651261e367	yes	Serous cystadenocarcinoma, NOS	not reported	42	21308	No	not reported	8441-03-01	Not Reported	Endometrium	not reported	2009	C54.1	not reported	19.721	f70826d8-a67f-53bc-9521-d690b78c711e	Not Reported	55	167	1951	not reported	Alive	NA	-21308	58	bfa17d93-143b-53bf-953e-b442f40b66da	white
TCGA-EY-A210-01A	TCGA-EY-A210-01A-11R-A157-07	TCGA-EY-A210	TCGA-EY-A210-01A	TP	Primary solid Tumor	TCGA-EY-A210-01A	Primary Tumor	FALSE	released	Not Reported	FALSE	TCGA-EY-A210	51A98C43-6A6A-4027-8E92-B3B9AA1A63D4	840	1	70	3879caa4-a747-4879-8923-05232476730d	Endometrium	0	Stage IIIC2	not reported	166ebb1b-3acb-5af6-b800-00d5930c720c	no	Serous cystadenocarcinoma, NOS	not reported	383	30095	No	not reported	8441-03-01	No	Endometrium	not reported	2011	C54.1	not reported	26.2227	8460df12-0130-5350-af7d-03a381ec9c02	Not Reported	63	155	1929	not hispanic or latino	Alive	NA	-30095	82	63c1a62a-724b-537a-ae88-6845143841c9	black or african american
TCGA-EY-A1GO-01A	TCGA-EY-A1GO-01A-11R-A14D-07	TCGA-EY-A1GO	TCGA-EY-A1GO-01A	TP	Primary solid Tumor	TCGA-EY-A1GO-01A	Primary Tumor	FALSE	released	Not Reported	FALSE	TCGA-EY-A1GO	82216372-E1EF-47F2-B57A-25C1DCB24E5E	100	1	259	84c460ba-e8a0-43ea-a4c3-c838d5587f99	Endometrium	0	Stage IIIC1	not reported	75a373fb-25bb-52a0-b7c5-a59f7de4a641	no	Endometrioid adenocarcinoma, NOS	not reported	586	23853	No	not reported	8380-03-01	No	Endometrium	not reported	2010	C54.1	not reported	31.2295	a4f0ecef-c3c3-5e1c-9088-f506048dbe89	Not Reported	76	156	1945	not hispanic or latino	Alive	NA	-23853	65	bffaa34a-37f1-5822-ab31-7d17a1aca9e4	white
TCGA-QS-A8F1-01A	TCGA-QS-A8F1-01A-21R-A37O-07	TCGA-QS-A8F1	TCGA-QS-A8F1-01A	TP	Primary solid Tumor	TCGA-QS-A8F1-01A	Primary Tumor	FALSE	released	Not Reported	FALSE	TCGA-QS-A8F1	563BDC27-AFA6-4DE0-AB17-8CFD93D1CA81	250	1	29	7bc29acd-1306-4439-9042-27a9115eb563	Fundus uteri	0	Stage IIIA	not reported	cf4f8fc1-67e6-5fac-a933-4266cfd81299	no	Serous cystadenocarcinoma, NOS	not reported	125	31386	No	not reported	8441-03-01	No	Fundus uteri	not reported	2013	C54.3	not reported	26.5731	d9f1e147-690e-5e93-a498-9588908311f9	Not Reported	75	168	1928	not hispanic or latino	Dead	NA	-31386	85	289d909f-5255-5016-8ff0-00454a0ca55a	black or african american
TCGA-AJ-A2QK-01A	TCGA-AJ-A2QK-01A-11R-A18M-07	TCGA-AJ-A2QK	TCGA-AJ-A2QK-01A	TP	Primary solid Tumor	TCGA-AJ-A2QK-01A	Primary Tumor	FALSE	released	Not Reported	FALSE	TCGA-AJ-A2QK	01A114A2-098F-4AAD-9010-54910FB89B4A	170	1	146	0959f580-cc84-4702-81b8-d6ef96f5469f	Endometrium	0	Stage IA	not reported	5266f863-323d-5f28-b48b-8f121693eebe	no	Endometrioid adenocarcinoma, NOS	not reported	643	23945	No	not reported	8380-03-01	No	Endometrium	not reported	2011	C54.1	not reported	49.5317	c30cab87-fca5-51b8-9a40-094d072b53eb	Not Reported	119	155	1946	hispanic or latino	Alive	NA	-23945	65	8ab5b506-712f-54cc-95f5-082df9ea6660	white
TCGA-AJ-A3BI-01A	TCGA-AJ-A3BI-01A-11R-A213-07	TCGA-AJ-A3BI	TCGA-AJ-A3BI-01A	TP	Primary solid Tumor	TCGA-AJ-A3BI-01A	Primary Tumor	FALSE	released	Not Reported	FALSE	TCGA-AJ-A3BI	19B5518D-075F-40BE-A104-75C925F133A4	19	1	137	b4d093ec-48a4-4edd-a88c-de51130a368c	Endometrium	0	Stage IA	not reported	76791262-f3b4-5bfc-85aa-0244e4b2ac0f	no	Endometrioid adenocarcinoma, NOS	not reported	575	24623	No	not reported	8380-03-01	No	Endometrium	not reported	2011	C54.1	not reported	40.5696	fef3e0f2-340b-531a-b24f-a150ededc547	Not Reported	100	157	1944	not hispanic or latino	Alive	NA	-24623	67	c5e55511-7437-599c-9032-552b66dedc28	white
TCGA-BK-A0CA-01A	TCGA-BK-A0CA-01A-21R-A118-07	TCGA-BK-A0CA	TCGA-BK-A0CA-01A	TP	Primary solid Tumor	TCGA-BK-A0CA-01A	Primary Tumor	FALSE	released	Not Reported	FALSE	TCGA-BK-A0CA	883D4832-75FB-495C-B93F-904FCA1AB18C	300	1	86	d836db96-83fb-4f25-a16c-aaaaf55d7b12	Endometrium	0	Stage IIIC	not reported	1b042946-cb3e-57aa-8321-29375cbfaf8c	no	Serous cystadenocarcinoma, NOS	not reported	1064	22378	No	not reported	8441-03-01	No	Endometrium	not reported	2010	C54.1	not reported	NA	4feb395e-390e-5e3f-a5a0-52b36201e248	Not Reported	NA	163	1949	not hispanic or latino	Alive	NA	-22378	61	3b6442dc-a44c-5d6d-91f4-9aabb0781977	white
TCGA-AX-A064-01A	TCGA-AX-A064-01A-11R-A00V-07	TCGA-AX-A064	TCGA-AX-A064-01A	TP	Primary solid Tumor	TCGA-AX-A064-01A	Primary Tumor	FALSE	released	Not Reported	FALSE	TCGA-AX-A064	F760DFF2-7A11-4465-8581-397ABAA76BE4	180	1	1024	3d85e546-d9f4-49ba-adbd-301118cd1307	Endometrium	0	Stage IIA	not reported	8d97aefb-5fe0-5a3b-a87e-d9d0f992ceab	no	Endometrioid adenocarcinoma, NOS	not reported	1517	29625	No	not reported	8380-03-01	No	Endometrium	not reported	2007	C54.1	not reported	20.2395	7df6a162-82bf-5784-978b-e5676c071072	Not Reported	48	154	1926	not reported	Alive	NA	-29625	81	7a2e57b2-e19b-5407-967c-2f076d5ee7fc	white
TCGA-AP-A053-01A	TCGA-AP-A053-01A-21R-A00V-07	TCGA-AP-A053	TCGA-AP-A053-01A	TP	Primary solid Tumor	TCGA-AP-A053-01A	Primary Tumor	TRUE	released	Not Reported	FALSE	TCGA-AP-A053	6179478F-93BE-4C03-9F65-D74E66AFE449	220	1	2163	e1121a9e-bc27-44eb-a1ad-eb0ab10b7c3a	Endometrium	0	Stage IA	not reported	2e148196-8012-5792-9d48-74c104ac12a8	yes	Endometrioid adenocarcinoma, NOS	not reported	0	32872	No	not reported	8380-03-01	Not Reported	Endometrium	not reported	2004	C54.1	not reported	19.7239	c6cc757c-e7b9-57c1-8be5-523e21d7a022	Not Reported	48	156	1914	not hispanic or latino	Dead	NA	-32872	90	75602116-9f85-5987-8850-77008a821b05	white
TCGA-DI-A1NO-01A	TCGA-DI-A1NO-01A-31R-A157-07	TCGA-DI-A1NO	TCGA-DI-A1NO-01A	TP	Primary solid Tumor	TCGA-DI-A1NO-01A	Primary Tumor	FALSE	released	Not Reported	FALSE	TCGA-DI-A1NO	11CEAAB6-3853-48EB-94CE-1B11FEF45B4C	270	1	688	002a3a28-71c7-4a8c-960a-14a239ffb433	Endometrium	0	Stage IIIA	not reported	ab76fd83-0688-509b-a2f7-164e59ade853	no	Endometrioid adenocarcinoma, NOS	not reported	NA	24996	No	not reported	8380-03-01	No	Endometrium	not reported	2009	C54.1	not reported	44.2735	b9c36527-91a9-53fd-9cc3-cbf25e0bfcfa	Not Reported	122	166	1941	not hispanic or latino	Dead	2009	-24996	68	c538c930-b7ad-54d7-a79e-15aa04e38237	black or african american
TCGA-FI-A3PX-01A	TCGA-FI-A3PX-01A-11R-A22K-07	TCGA-FI-A3PX	TCGA-FI-A3PX-01A	TP	Primary solid Tumor	TCGA-FI-A3PX-01A	Primary Tumor	TRUE	released	Not Reported	FALSE	TCGA-FI-A3PX	5E3FD49D-DE9B-4A5B-B4FC-2825CCB48B46	130	1	1280	9a1614c1-0c60-4a98-ac4c-447bfdf26576	Endometrium	0	Stage IIIC2	not reported	e041e648-069c-5ebb-a0a2-d4c311ae000d	no	Serous cystadenocarcinoma, NOS	not reported	2384	21063	No	not reported	8441-03-01	No	Endometrium	not reported	2008	C54.1	not reported	31.1419	b3c4d76a-96e3-55cb-aed5-d9847a2c3b9e	Not Reported	90	170	1951	not hispanic or latino	Alive	NA	-21063	57	42272efd-0292-5bdf-b4cc-8a767f9dfc7f	white
TCGA-BS-A0V4-01A	TCGA-BS-A0V4-01A-11R-A14D-07	TCGA-BS-A0V4	TCGA-BS-A0V4-01A	TP	Primary solid Tumor	TCGA-BS-A0V4-01A	Primary Tumor	FALSE	released	Not Reported	FALSE	TCGA-BS-A0V4	AA0FFBF8-693C-484E-A29D-02F859E1E4C5	310	1	1576	dd12111e-9001-4d8d-b8f3-5801b4ab529b	Endometrium	0	Stage IB	not reported	a1b6fdf1-0714-573e-9903-953ce31f660f	no	Endometrioid adenocarcinoma, NOS	not reported	1810	20777	No	not reported	8380-03-01	No	Endometrium	not reported	2006	C54.1	not reported	35.2617	936faab9-610e-5a94-83d3-b0621dcf6861	Not Reported	96	165	1950	not hispanic or latino	Alive	NA	-20777	56	72351cbb-af0d-50ae-b476-edbb6706eadc	white
TCGA-AP-A1DQ-01A	TCGA-AP-A1DQ-01A-11R-A137-07	TCGA-AP-A1DQ	TCGA-AP-A1DQ-01A	TP	Primary solid Tumor	TCGA-AP-A1DQ-01A	Primary Tumor	TRUE	released	Not Reported	FALSE	TCGA-AP-A1DQ	F5983E58-F466-42CF-8905-B942D2BDF702	100	1	1074	812485e9-fbb8-431b-8c49-d2f1a9391457	Endometrium	0	Stage IIIC1	not reported	42051a2d-4aa0-53ce-b7ec-e9dc8ba5aab3	no	Serous cystadenocarcinoma, NOS	not reported	1276	27815	No	not reported	8441-03-01	No	Endometrium	not reported	2008	C54.1	not reported	22.5827	73a3d5ce-3b08-52c5-bfd0-90e3029ecd0c	Not Reported	60	163	1932	not reported	Dead	NA	-27815	76	306dab98-cd1e-50f5-989a-70e8f5e5da76	white
TCGA-AP-A1E0-01A	TCGA-AP-A1E0-01A-11R-A137-07	TCGA-AP-A1E0	TCGA-AP-A1E0-01A	TP	Primary solid Tumor	TCGA-AP-A1E0-01A	Primary Tumor	TRUE	released	Not Reported	FALSE	TCGA-AP-A1E0	700FD29A-69DC-4B34-B841-FFFA7E76A5AF	110	1	582	9862bae4-6ad0-4607-ab28-cc6bf73d77d0	Endometrium	0	Stage IIIC2	not reported	bcaeab42-ac51-534a-8007-c4de65e6c3d8	no	Endometrioid adenocarcinoma, NOS	not reported	1832	14653	No	not reported	8380-03-01	No	Endometrium	not reported	2009	C54.1	not reported	23.634	6686ea8c-0df1-5815-a294-b1a8ab449db5	Not Reported	59	158	1969	not reported	Alive	NA	-14653	40	27868555-f3af-59fb-ba00-4da9c14176e1	white
TCGA-A5-A0GM-01A	TCGA-A5-A0GM-01A-11R-A040-07	TCGA-A5-A0GM	TCGA-A5-A0GM-01A	TP	Primary solid Tumor	TCGA-A5-A0GM-01A	Primary Tumor	TRUE	released	Not Reported	FALSE	TCGA-A5-A0GM	4AAFF034-45D3-4F4F-A283-262BA641D03A	360	1	1518	a0eccb29-0485-459a-a881-9bb5c59f4371	Endometrium	0	Stage IA	not reported	582dc06e-79d4-52fb-b0a2-11597a992790	yes	Endometrioid adenocarcinoma, NOS	not reported	1841	19452	No	not reported	8380-03-01	Not Reported	Endometrium	not reported	2006	C54.1	not reported	37.8906	ec2c4d69-801b-5580-adab-94284a87cacc	Not Reported	97	160	1953	not hispanic or latino	Alive	NA	-19452	53	2bb9d677-ca90-5a3c-a8d6-6962e1ecaa7e	white
TCGA-FL-A1YH-11A	TCGA-FL-A1YH-11A-11R-A16F-07	TCGA-FL-A1YH	TCGA-FL-A1YH-11A	NT	Solid Tissue Normal	TCGA-FL-A1YH-11A	Solid Tissue Normal	FALSE	released	Not Reported	FALSE	TCGA-FL-A1YH	F49FD879-727C-4F5E-B4B8-6FE59B4C05FF	310	11	NA	0e9c603f-5ec6-4fd7-87bb-bce23ca2c042	NA	NA	NA	NA	NA	NA	NA	NA	NA	NA	NA	NA	NA	NA	NA	NA	NA	NA	NA	NA	NA	NA	NA	NA	NA	NA	NA	NA	NA	NA	NA	NA
TCGA-AX-A0J0-01A	TCGA-AX-A0J0-01A-11R-A109-07	TCGA-AX-A0J0	TCGA-AX-A0J0-01A	TP	Primary solid Tumor	TCGA-AX-A0J0-01A	Primary Tumor	FALSE	released	Not Reported	FALSE	TCGA-AX-A0J0	EC377A34-B219-4A4F-95DB-DF6E0050A63A	180	1	1581	e5dea504-d715-4682-ab51-fc6f52fc39a3	Endometrium	0	Stage IB	not reported	316a64b1-581c-573b-95c0-487c977868d8	no	Endometrioid adenocarcinoma, NOS	not reported	1220	17466	No	not reported	8380-03-01	No	Endometrium	not reported	2006	C54.1	not reported	19.9481	aed00cc4-a090-5c04-a038-bd3cbc563952	Not Reported	53	163	1959	not hispanic or latino	Alive	NA	-17466	47	0740835f-f4ed-5dc5-8ff0-d9df87dbd640	white
TCGA-FL-A1YF-11A	TCGA-FL-A1YF-11A-12R-A16F-07	TCGA-FL-A1YF	TCGA-FL-A1YF-11A	NT	Solid Tissue Normal	TCGA-FL-A1YF-11A	Solid Tissue Normal	FALSE	released	Not Reported	FALSE	TCGA-FL-A1YF	77548105-E280-4614-A76D-0177207D77D2	130	11	NA	2efbdfb5-99ec-4c46-af68-e10d7ea6f3ce	NA	NA	NA	NA	NA	NA	NA	NA	NA	NA	NA	NA	NA	NA	NA	NA	NA	NA	NA	NA	NA	NA	NA	NA	NA	NA	NA	NA	NA	NA	NA	NA
TCGA-AX-A3G8-01A	TCGA-AX-A3G8-01A-11R-A22K-07	TCGA-AX-A3G8	TCGA-AX-A3G8-01A	TP	Primary solid Tumor	TCGA-AX-A3G8-01A	Primary Tumor	FALSE	released	Not Reported	FALSE	TCGA-AX-A3G8	FD22A233-9333-4DA2-A913-4DBA90600247	110	1	350	dfe35835-d03e-4ce3-a76a-fdb15e601257	Endometrium	0	Stage IA	not reported	55334364-e942-507e-a788-e01c1651b279	no	Endometrioid adenocarcinoma, NOS	not reported	36	27899	No	not reported	8380-03-01	No	Endometrium	not reported	2010	C54.1	not reported	25.1532	7d92eebf-0692-5756-bec1-00cd27226776	Not Reported	62	157	1934	not reported	Alive	NA	-27899	76	9f6ec603-0186-5e86-bd95-3ae3fe32682b	white
TCGA-A5-A0G9-01A	TCGA-A5-A0G9-01A-11R-A040-07	TCGA-A5-A0G9	TCGA-A5-A0G9-01A	TP	Primary solid Tumor	TCGA-A5-A0G9-01A	Primary Tumor	TRUE	released	Not Reported	FALSE	TCGA-A5-A0G9	32FB682E-B73F-4525-A845-7F240F9F40CE	210	1	2095	117a5b33-42c5-4a52-babe-d9712f3e7472	Endometrium	0	Stage IB	not reported	9efcef0b-9ec0-570a-9836-92d8c0bb01e2	no	Endometrioid adenocarcinoma, NOS	not reported	2540	29122	No	not reported	8380-03-01	No	Endometrium	not reported	2004	C54.1	not reported	27.7177	e620f837-6883-519d-acc2-2cec62a42f3b	Not Reported	82	172	1925	not reported	Alive	NA	-29122	79	22ddbd13-3b49-5a2d-a251-a5cbe4b96c39	white
TCGA-BG-A0MG-01A	TCGA-BG-A0MG-01A-21R-A104-07	TCGA-BG-A0MG	TCGA-BG-A0MG-01A	TP	Primary solid Tumor	TCGA-BG-A0MG-01A	Primary Tumor	TRUE	released	Not Reported	FALSE	TCGA-BG-A0MG	65A0B84A-72AD-42E2-B0DB-DA8D2BD54E9B	240	1	980	96b6826d-8a4c-45f5-8cd3-b5988aa5fd0e	Endometrium	0	Stage IA	not reported	c8e5a50b-7533-55fc-b7f9-c9d246d65b2a	no	Endometrioid adenocarcinoma, NOS	not reported	1477	26957	No	not reported	8380-03-01	No	Endometrium	not reported	2007	C54.1	not reported	23.8281	a32bd207-a734-54b7-b7f4-a3ceeb6f8ff6	Not Reported	61	160	1934	not hispanic or latino	Alive	NA	-26957	73	d8ac2c9f-ad6c-5280-8b9b-2851dbd4af1c	white
TCGA-B5-A0K4-01A	TCGA-B5-A0K4-01A-11R-A040-07	TCGA-B5-A0K4	TCGA-B5-A0K4-01A	TP	Primary solid Tumor	TCGA-B5-A0K4-01A	Primary Tumor	TRUE	released	Not Reported	FALSE	TCGA-B5-A0K4	80DE2981-089A-47A2-B221-F7C28ECAF3F2	280	1	264	a4ac1f6e-3411-47ae-9592-513b3d32223f	Endometrium	0	Stage IB	not reported	d54c375d-f9ef-5698-8f4d-af8872247cee	no	Endometrioid adenocarcinoma, NOS	not reported	1757	18631	No	not reported	8380-03-01	No	Endometrium	not reported	2009	C54.1	not reported	28.578	2da882ba-e841-5e22-abdc-806a990c0209	Not Reported	75	162	1958	not reported	Alive	NA	-18631	51	9234f877-58d0-540d-89b1-9666a42bbfc4	not reported
TCGA-D1-A163-01A	TCGA-D1-A163-01A-11R-A12I-07	TCGA-D1-A163	TCGA-D1-A163-01A	TP	Primary solid Tumor	TCGA-D1-A163-01A	Primary Tumor	FALSE	released	Not Reported	FALSE	TCGA-D1-A163	993B9CE9-7D25-4B2B-B246-F642550C70CD	170	1	854	8e3afec6-eb01-404f-ae76-08590b3c0ad0	Endometrium	0	Stage IIIC	not reported	76162bb9-f138-5dde-9b50-b697cd6328cb	no	Endometrioid adenocarcinoma, NOS	not reported	991	18604	No	not reported	8380-03-01	No	Endometrium	not reported	2008	C54.1	not reported	38.1639	8736d299-95aa-5149-92c9-31aa172bf96c	Not Reported	109	169	1958	not hispanic or latino	Alive	NA	-18604	50	3706c952-17d0-5829-9624-26ed35ce61c6	white
TCGA-B5-A3FA-01A	TCGA-B5-A3FA-01A-11R-A19W-07	TCGA-B5-A3FA	TCGA-B5-A3FA-01A	TP	Primary solid Tumor	TCGA-B5-A3FA-01A	Primary Tumor	TRUE	released	Not Reported	FALSE	TCGA-B5-A3FA	1CA1DEC3-AD70-40F7-859B-24A27F47C904	510	1	2679	6ba7181f-0fd1-4158-ad8d-2ce4513ab53f	Endometrium	0	Stage IC	not reported	c99b7ccb-7e94-5dc8-9192-5d3d7a6f8708	no	Endometrioid adenocarcinoma, NOS	not reported	2929	26850	No	not reported	8380-03-01	No	Endometrium	not reported	2004	C54.1	not reported	29.6427	4852fa36-e90a-559f-939e-89648ab2ef78	Not Reported	74	158	1931	not reported	Alive	NA	-26850	73	03dbbfce-a850-50b1-a52b-10a4bda28aaa	white
TCGA-AP-A1DV-01A	TCGA-AP-A1DV-01A-21R-A137-07	TCGA-AP-A1DV	TCGA-AP-A1DV-01A	TP	Primary solid Tumor	TCGA-AP-A1DV-01A	Primary Tumor	TRUE	released	Not Reported	FALSE	TCGA-AP-A1DV	F3163501-DD37-4C13-A921-3C2A74928BA7	170	1	876	a03f9020-3ded-4c1c-bf7e-1fa3a47e76de	Endometrium	0	Stage II	not reported	516469f0-fecc-5018-8591-11518519030a	no	Endometrioid adenocarcinoma, NOS	not reported	204	21901	No	not reported	8380-03-01	No	Endometrium	not reported	2008	C54.1	not reported	21.2874	d5da959d-fe14-5422-8d4a-5bcd9304353c	Not Reported	46	147	1949	not hispanic or latino	Alive	NA	-21901	59	48e7f835-6a07-549a-8f3e-d1ccdfb2ae3a	white
TCGA-BG-A0MT-01A	TCGA-BG-A0MT-01A-11R-A104-07	TCGA-BG-A0MT	TCGA-BG-A0MT-01A	TP	Primary solid Tumor	TCGA-BG-A0MT-01A	Primary Tumor	TRUE	released	Not Reported	FALSE	TCGA-BG-A0MT	89610F48-AC0D-431D-8A9E-FC9E51CF8FC0	820	1	344	91f629f5-6938-4f5c-ba2e-1f519ce6b255	Endometrium	0	Stage IA	not reported	c00a7e30-e559-5fe1-afb0-4c86b798c6f3	no	Endometrioid adenocarcinoma, NOS	not reported	644	23574	No	not reported	8380-03-01	No	Endometrium	not reported	2009	C54.1	not reported	25.8645	1734a103-cfca-587e-9438-f68d00dbb2ee	Not Reported	73	168	1945	not hispanic or latino	Alive	NA	-23574	64	4d444b66-2a61-5097-8234-82701fa74420	white
TCGA-FL-A1YT-11A	TCGA-FL-A1YT-11A-12R-A32Y-07	TCGA-FL-A1YT	TCGA-FL-A1YT-11A	NT	Solid Tissue Normal	TCGA-FL-A1YT-11A	Solid Tissue Normal	FALSE	released	Not Reported	FALSE	TCGA-FL-A1YT	4E2E650A-F057-4B4E-84FD-2ECFC6D13C4D	70	11	NA	b67349d0-bc63-43e0-9b52-13095e184b94	NA	NA	NA	NA	NA	NA	NA	NA	NA	NA	NA	NA	NA	NA	NA	NA	NA	NA	NA	NA	NA	NA	NA	NA	NA	NA	NA	NA	NA	NA	NA	NA
TCGA-E6-A2P8-01A	TCGA-E6-A2P8-01A-11R-A19W-07	TCGA-E6-A2P8	TCGA-E6-A2P8-01A	TP	Primary solid Tumor	TCGA-E6-A2P8-01A	Primary Tumor	TRUE	released	Not Reported	FALSE	TCGA-E6-A2P8	B67CD692-73B4-4A61-A65B-65964AA3ACF4	100	1	254	04dea046-32c8-4bd8-a5b2-944957072bdc	Endometrium	0	Stage IV	not reported	ac55b2e9-7e56-5d7f-acd8-d576ae60066c	no	Serous cystadenocarcinoma, NOS	not reported	NA	19448	No	not reported	8441-03-01	No	Endometrium	not reported	2010	C54.1	not reported	31.2295	a53cd3d2-3db2-58a3-9c64-14b93b8ac606	Not Reported	76	156	1957	not hispanic or latino	Dead	2010	-19448	53	a51a6a0a-d4c4-54ec-97a9-ce55baea0d0f	black or african american
TCGA-4E-A92E-01A	TCGA-4E-A92E-01A-11R-A37O-07	TCGA-4E-A92E	TCGA-4E-A92E-01A	TP	Primary solid Tumor	TCGA-4E-A92E-01A	Primary Tumor	FALSE	released	Not Reported	FALSE	TCGA-4E-A92E	BC43D6CA-235C-4217-BF72-F33B089C532B	140	1	90	3043a6c9-3dce-4a5b-bbb1-9ad5a07f21e8	Endometrium	0	Stage I	not reported	2db9e566-967e-5b4b-8b14-9ecb2d7ee2ab	no	Endometrioid adenocarcinoma, NOS	not reported	13	19818	No	not reported	8380-03-01	No	Endometrium	not reported	2013	C54.1	not reported	28.959	d5c4d745-ae0a-5a59-a4f3-74b051e6322a	Not Reported	76	162	1959	not hispanic or latino	Alive	NA	-19818	54	0599478f-7f76-560c-a1c0-93972e0d41da	black or african american
TCGA-AP-A1DK-01A	TCGA-AP-A1DK-01A-11R-A137-07	TCGA-AP-A1DK	TCGA-AP-A1DK-01A	TP	Primary solid Tumor	TCGA-AP-A1DK-01A	Primary Tumor	TRUE	released	Not Reported	FALSE	TCGA-AP-A1DK	9A3BB88B-F16F-4773-8912-CF519B847354	70	1	1541	1cb12a0f-0081-441f-a86e-71d76ef5b8d0	Endometrium	0	Stage IA	not reported	8d4d021a-930e-59f9-a84e-62cca254ea07	no	Endometrioid adenocarcinoma, NOS	not reported	2767	19509	No	not reported	8380-03-01	No	Endometrium	not reported	2006	C54.1	not reported	21.875	9aff286b-26c6-58b1-b52a-7058e7f2c1a1	Not Reported	56	160	1953	not reported	Alive	NA	-19509	53	2f3cfe29-af4d-5dcd-84a6-304a3717051a	white
TCGA-AP-A05P-01A	TCGA-AP-A05P-01A-11R-A16W-07	TCGA-AP-A05P	TCGA-AP-A05P-01A	TP	Primary solid Tumor	TCGA-AP-A05P-01A	Primary Tumor	TRUE	released	Not Reported	FALSE	TCGA-AP-A05P	5BA23C70-805A-4356-B739-AFBAFD29D7FC	170	1	203	f51f7b0e-3ea6-4232-9de4-a4dd63b23bb5	Endometrium	0	Stage IA	not reported	638ceddb-6bcf-511d-a998-b487df53824f	no	Endometrioid adenocarcinoma, NOS	not reported	636	20017	No	not reported	8380-03-01	No	Endometrium	not reported	2009	C54.1	not reported	28.5483	94c5b31d-18e4-517d-8676-96c5ce9b7e9e	Not Reported	74	161	1955	not hispanic or latino	Alive	NA	-20017	54	34b18611-fa05-568a-8e4c-358e8525c1ef	asian
TCGA-FI-A2EX-01A	TCGA-FI-A2EX-01A-11R-A17B-07	TCGA-FI-A2EX	TCGA-FI-A2EX-01A	TP	Primary solid Tumor	TCGA-FI-A2EX-01A	Primary Tumor	TRUE	released	Not Reported	FALSE	TCGA-FI-A2EX	68355069-2D77-4C5C-9AA9-E93A0C3CFD94	110	1	2201	0a2eaf88-6c98-409f-bf63-4d62c844193c	Endometrium	0	Stage IIIA	not reported	a4feb6ed-8fc3-5bcb-bd28-bedc292581a5	no	Serous cystadenocarcinoma, NOS	not reported	284	21489	No	not reported	8441-03-01	No	Endometrium	not reported	2005	C54.1	not reported	37.5274	229570c0-3a7a-5b12-9c12-ae3fd9ce3587	Not Reported	89	154	1947	not hispanic or latino	Alive	NA	-21489	58	62496790-a6d7-551d-98e3-2cccd01e73d2	white
TCGA-AP-A05A-01A	TCGA-AP-A05A-01A-11R-A00V-07	TCGA-AP-A05A	TCGA-AP-A05A-01A	TP	Primary solid Tumor	TCGA-AP-A05A-01A	Primary Tumor	TRUE	released	Not Reported	FALSE	TCGA-AP-A05A	1DAE9968-7D20-45A9-B2BC-5F32F6EC7A08	260	1	1479	482153fb-e69d-4748-9cf4-e281ec141518	Endometrium	0	Stage II	not reported	96c1048b-6aae-5406-9ec5-44b1e2b5807b	no	Serous cystadenocarcinoma, NOS	not reported	1199	29914	No	not reported	8441-03-01	No	Endometrium	not reported	2006	C54.1	not reported	NA	13477ffa-4243-5520-a3df-b488c413436a	Not Reported	NA	NA	1925	not reported	Dead	NA	-29914	81	e2c969a6-33f1-5950-af29-6b93725ec9c0	white
TCGA-EY-A1GE-01A	TCGA-EY-A1GE-01A-11R-A13S-07	TCGA-EY-A1GE	TCGA-EY-A1GE-01A	TP	Primary solid Tumor	TCGA-EY-A1GE-01A	Primary Tumor	FALSE	released	Not Reported	FALSE	TCGA-EY-A1GE	432813D0-4B52-4941-940C-5725BCE4211A	410	1	506	8673d69f-530e-4c33-ba96-25cd44adea7b	Endometrium	0	Stage IA	not reported	d67270f5-331a-59d8-bb5d-52d08dd818b2	no	Endometrioid adenocarcinoma, NOS	not reported	741	24667	No	not reported	8380-03-01	No	Endometrium	not reported	2009	C54.1	not reported	37.8329	f7e83fbd-79bb-568a-a87e-a013b168994d	Not Reported	103	165	1942	not hispanic or latino	Alive	NA	-24667	67	06154713-6fc5-589b-8799-e904a7d3ebd6	white
TCGA-A5-A7WJ-01A	TCGA-A5-A7WJ-01A-12R-A34R-07	TCGA-A5-A7WJ	TCGA-A5-A7WJ-01A	TP	Primary solid Tumor	TCGA-A5-A7WJ-01A	Primary Tumor	TRUE	released	Not Reported	FALSE	TCGA-A5-A7WJ	402A6ED4-B9EC-43A0-B47C-A0B95282678D	140	1	439	6595c691-70d1-4b5f-a8c3-ed0167e07249	Endometrium	0	Stage IA	not reported	b66be01d-91aa-5e6d-91a2-76c1c5729a52	no	Endometrioid adenocarcinoma, NOS	not reported	341	23723	No	not reported	8380-03-01	No	Endometrium	not reported	2012	C54.1	not reported	22.1453	edefd70e-3f10-5f74-b0d4-a2627bae7b7a	Not Reported	64	170	1948	not hispanic or latino	Alive	NA	-23723	64	9251d9f1-be21-5e38-9822-eede8d5cc51c	black or african american
TCGA-A5-A1OH-01A	TCGA-A5-A1OH-01A-21R-A22K-07	TCGA-A5-A1OH	TCGA-A5-A1OH-01A	TP	Primary solid Tumor	TCGA-A5-A1OH-01A	Primary Tumor	TRUE	released	Not Reported	FALSE	TCGA-A5-A1OH	AAF1B591-1A0D-48D2-BF59-95B0D605950A	200	1	358	8bf78dab-9910-48eb-ab6a-fc92502a71a3	Endometrium	0	Stage IIIA	not reported	bf3d0dd5-2dd5-5d34-b02c-d776a26745ec	no	Serous cystadenocarcinoma, NOS	not reported	1105	31451	No	not reported	8441-03-01	No	Endometrium	not reported	2010	C54.1	not reported	24.5578	0e1b9cf2-08f2-5a07-ae12-4286ce860f30	Not Reported	59	155	1924	not reported	Alive	NA	-31451	86	fa79ab3e-3e6a-53f8-8f85-fe4c34052427	white
TCGA-B5-A0JU-01B	TCGA-B5-A0JU-01B-11R-A14D-07	TCGA-B5-A0JU	TCGA-B5-A0JU-01B	TP	Primary solid Tumor	TCGA-B5-A0JU-01B	Primary Tumor	TRUE	released	Not Reported	FALSE	TCGA-B5-A0JU	1EB80878-50FF-4E79-AF16-E809E6EE7DEC	300	1	1345	a4e7601a-9828-453a-8616-17f19de6f997	Endometrium	0	Stage IB	not reported	49971867-9281-589f-86d7-068279f8956c	no	Endometrioid adenocarcinoma, NOS	not reported	1802	21159	No	not reported	8380-03-01	No	Endometrium	not reported	2007	C54.1	not reported	54.879	dccacf7b-9f88-5460-bf11-62b44e59ffb6	Not Reported	137	158	1950	not reported	Alive	NA	-21159	57	152431b8-e214-5341-b373-68135dc22afb	black or african american
TCGA-AX-A3FX-01A	TCGA-AX-A3FX-01A-11R-A22K-07	TCGA-AX-A3FX	TCGA-AX-A3FX-01A	TP	Primary solid Tumor	TCGA-AX-A3FX-01A	Primary Tumor	FALSE	released	Not Reported	FALSE	TCGA-AX-A3FX	B3326BA1-71E3-4207-9727-B157A3E195E7	100	1	736	375bec4c-5e9b-4bc0-9f28-5854a159d655	Endometrium	0	Stage IIB	not reported	a1c3f997-b0ef-589d-8be2-28d44d1e2a26	no	Endometrioid adenocarcinoma, NOS	not reported	4	25260	No	not reported	8380-03-01	No	Endometrium	not reported	2009	C54.1	not reported	38.2866	83655193-bc62-51f5-b94d-cb045bb883e4	Not Reported	85	149	1940	not hispanic or latino	Dead	NA	-25260	69	42ecb87e-7e52-5296-aa28-bafa3f80d30a	white
TCGA-FI-A2F8-01A	TCGA-FI-A2F8-01A-12R-A17B-07	TCGA-FI-A2F8	TCGA-FI-A2F8-01A	TP	Primary solid Tumor	TCGA-FI-A2F8-01A	Primary Tumor	TRUE	released	Not Reported	FALSE	TCGA-FI-A2F8	9445945A-A7AC-4C36-889B-68A50644D556	70	1	679	500c427b-db2c-4ca4-8bad-9f573e99c32a	Endometrium	0	Stage II	not reported	8e61edf0-cbe0-5a74-8ae9-1082dff20b6e	no	Serous cystadenocarcinoma, NOS	not reported	933	23649	No	not reported	8441-03-01	No	Endometrium	not reported	2009	C54.1	not reported	33.0783	1d0b0d91-9493-5718-9b0b-958305c1c0ed	Not Reported	99	173	1945	not hispanic or latino	Alive	NA	-23649	64	a4323184-d6f7-50dc-85ae-1b9adbf70349	white
TCGA-AX-A1CA-01A	TCGA-AX-A1CA-01A-12R-A137-07	TCGA-AX-A1CA	TCGA-AX-A1CA-01A	TP	Primary solid Tumor	TCGA-AX-A1CA-01A	Primary Tumor	FALSE	released	Not Reported	FALSE	TCGA-AX-A1CA	5906346F-CB34-421F-BBC3-3B6D2239AA7F	110	1	591	b627e715-006f-45ac-a168-85d37e9dc6e1	Endometrium	0	Stage IB	not reported	c05fa32f-6e1d-5526-ab18-4df2d3d31107	no	Serous cystadenocarcinoma, NOS	not reported	974	25817	No	not reported	8441-03-01	No	Endometrium	not reported	2009	C54.1	not reported	31.2386	9354678d-05c4-53ec-9bb3-306f2a9732e5	Not Reported	77	157	1939	not hispanic or latino	Alive	NA	-25817	70	ce12f12d-6909-5e15-b949-98cea3d19440	black or african american
TCGA-EY-A1GQ-01A	TCGA-EY-A1GQ-01A-21R-A13S-07	TCGA-EY-A1GQ	TCGA-EY-A1GQ-01A	TP	Primary solid Tumor	TCGA-EY-A1GQ-01A	Primary Tumor	FALSE	released	Not Reported	FALSE	TCGA-EY-A1GQ	9A8D1D19-18D8-483B-BD87-B686D25C617F	160	1	274	2ce5197d-0239-4df1-85fc-47ae27324028	Endometrium	0	Stage IB	not reported	26cd1b0f-a731-52ee-b6f8-1b4d226a267d	yes	Endometrioid adenocarcinoma, NOS	not reported	544	27905	No	not reported	8380-03-01	Not Reported	Endometrium	not reported	2010	C54.1	not reported	29.7521	98946abd-7fdd-5947-b44d-1e9a2e9699ce	Not Reported	81	165	1934	not hispanic or latino	Alive	NA	-27905	76	823c38c3-da83-5448-a724-54b825439b21	white
TCGA-DI-A1BY-01A	TCGA-DI-A1BY-01A-21R-A137-07	TCGA-DI-A1BY	TCGA-DI-A1BY-01A	TP	Primary solid Tumor	TCGA-DI-A1BY-01A	Primary Tumor	FALSE	released	Not Reported	FALSE	TCGA-DI-A1BY	8B96371D-5E42-461B-B7A2-AB9641D842CD	140	1	989	7a5cf7c9-1b05-4de9-af5d-a859171049d6	Endometrium	0	Stage IIB	not reported	a439ad3c-44d7-5d10-ae48-718f94201a2b	no	Serous cystadenocarcinoma, NOS	not reported	1114	23113	No	not reported	8441-03-01	No	Endometrium	not reported	2008	C54.1	not reported	52.0291	a5f3f76e-b161-50a9-a3a3-e99c63378b9e	Not Reported	125	155	1945	not hispanic or latino	Alive	NA	-23113	63	73986089-8e5f-5a89-8e84-674c67d66ce7	white
TCGA-BG-A2AD-01A	TCGA-BG-A2AD-01A-21R-A16F-07	TCGA-BG-A2AD	TCGA-BG-A2AD-01A	TP	Primary solid Tumor	TCGA-BG-A2AD-01A	Primary Tumor	TRUE	released	Not Reported	FALSE	TCGA-BG-A2AD	E3FBF856-C09F-4F3A-975E-A1D07286A0EB	770	1	45	d07bb656-7b30-4d4c-a804-e3336c881a20	Endometrium	0	Stage IIIB	not reported	4ae53ec5-18e1-548f-bc61-82359ef2e1f8	no	Endometrioid adenocarcinoma, NOS	not reported	609	23064	No	not reported	8380-03-01	No	Endometrium	not reported	2011	C54.1	not reported	31.25	c6931bad-ae18-5a74-b5a5-bd4838e3ff01	Not Reported	80	160	1948	not hispanic or latino	Alive	NA	-23064	63	89d21b25-7c06-5b8c-b35c-4ae66fd0aa6d	white
TCGA-EO-A3B0-01A	TCGA-EO-A3B0-01A-12R-A19W-07	TCGA-EO-A3B0	TCGA-EO-A3B0-01A	TP	Primary solid Tumor	TCGA-EO-A3B0-01A	Primary Tumor	FALSE	released	Not Reported	FALSE	TCGA-EO-A3B0	5B8CD9C0-148B-4421-AA68-C1F2DF7F9B28	160	1	196	87a5c4d3-9aa2-4a86-9cc9-f99a4b67feae	Endometrium	0	Stage IIIC2	not reported	3381b937-de4b-527c-ad36-5984ddcc6bb2	no	Endometrioid adenocarcinoma, NOS	not reported	1412	15954	No	not reported	8380-03-01	No	Endometrium	not reported	2011	C54.1	not reported	22.9398	13186b2d-211b-5489-88d5-ce7a891827a1	Not Reported	53	152	1968	not reported	Alive	NA	-15954	43	3b813f30-d519-5c0e-9aa7-ce07c2780822	asian
TCGA-D1-A16X-01A	TCGA-D1-A16X-01A-11R-A12I-07	TCGA-D1-A16X	TCGA-D1-A16X-01A	TP	Primary solid Tumor	TCGA-D1-A16X-01A	Primary Tumor	FALSE	released	Not Reported	FALSE	TCGA-D1-A16X	0C395D2C-1864-448E-8FB7-09BFE5FF4C50	230	1	618	6421d807-9bec-4ad4-8b75-8f9dd594a977	Endometrium	0	Stage IB	not reported	2adb3bfe-3072-512c-ae66-781ce266d5eb	no	Endometrioid adenocarcinoma, NOS	not reported	111	19799	No	not reported	8380-03-01	No	Endometrium	not reported	2009	C54.1	not reported	39.4531	e380828d-919b-588a-aadb-fc5ee42607f1	Not Reported	101	160	1955	not hispanic or latino	Alive	NA	-19799	54	21211a7f-bfde-54df-8a7d-c139cb0922c9	white
TCGA-EY-A1H0-01A	TCGA-EY-A1H0-01A-11R-A13S-07	TCGA-EY-A1H0	TCGA-EY-A1H0-01A	TP	Primary solid Tumor	TCGA-EY-A1H0-01A	Primary Tumor	FALSE	released	Not Reported	FALSE	TCGA-EY-A1H0	CE7F1184-9FFC-4A30-926B-0008915893F2	330	1	262	3e1472fb-a882-4bb1-b4c0-c0ff3c9e6e25	Endometrium	0	Stage IIIC2	not reported	850391fc-3536-5ce9-b8ad-2fc1b06b5eab	no	Endometrioid adenocarcinoma, NOS	not reported	588	20937	No	not reported	8380-03-01	No	Endometrium	not reported	2010	C54.1	not reported	33.8741	77377d91-2f23-502d-a2fd-dfe6d944c6de	Not Reported	90	163	1953	not hispanic or latino	Alive	NA	-20937	57	0fe639d2-e36c-5dd9-bed0-8e11e1d36a61	black or african american
TCGA-B5-A3FD-01A	TCGA-B5-A3FD-01A-11R-A19W-07	TCGA-B5-A3FD	TCGA-B5-A3FD-01A	TP	Primary solid Tumor	TCGA-B5-A3FD-01A	Primary Tumor	TRUE	released	Not Reported	FALSE	TCGA-B5-A3FD	7AC30D60-097A-4FED-A928-7A4BCAFB6C8D	370	1	679	d496dc3a-fc5b-4177-8570-e8725778d186	Endometrium	0	Stage IA	not reported	7a2f53e6-61d9-50c5-b44e-1f576b14fbd5	no	Endometrioid adenocarcinoma, NOS	not reported	1007	25813	No	not reported	8380-03-01	No	Endometrium	not reported	2009	C54.1	not reported	37.9839	dc750726-9202-558c-8bc8-e0e961d284e2	Not Reported	115	174	1939	not reported	Dead	NA	-25813	70	e94319b4-e027-5ad2-aa86-d68b64ecca13	black or african american
TCGA-BG-A0YU-01A	TCGA-BG-A0YU-01A-21R-A10J-07	TCGA-BG-A0YU	TCGA-BG-A0YU-01A	TP	Primary solid Tumor	TCGA-BG-A0YU-01A	Primary Tumor	TRUE	released	Not Reported	FALSE	TCGA-BG-A0YU	5E3AA4BA-20F6-4241-AD70-8E5DEDA9D129	310	1	166	61a80dcf-f83b-4b4f-806f-8ad3882ecfe4	Endometrium	0	Stage IA	not reported	fb3780be-6dfa-56b2-981a-762ea0de6733	no	Endometrioid adenocarcinoma, NOS	not reported	451	13644	No	not reported	8380-03-01	No	Endometrium	not reported	2010	C54.1	not reported	43.4095	eff04177-e895-599d-874b-b37a31de3d82	Not Reported	107	157	1973	not hispanic or latino	Alive	NA	-13644	37	33a85b3a-5efc-559a-958b-e7cc12adaff4	white
TCGA-EO-A3AY-01A	TCGA-EO-A3AY-01A-12R-A19W-07	TCGA-EO-A3AY	TCGA-EO-A3AY-01A	TP	Primary solid Tumor	TCGA-EO-A3AY-01A	Primary Tumor	FALSE	released	Not Reported	FALSE	TCGA-EO-A3AY	330AEFE0-D564-4799-8928-B05280BACA91	150	1	227	47bf70a1-6738-495f-9e61-92feaf33c28c	Endometrium	0	Stage IB	not reported	063e134c-a2d4-54d2-ab38-c1a92c528dc1	no	Endometrioid adenocarcinoma, NOS	not reported	1158	21291	No	not reported	8380-03-01	No	Endometrium	not reported	2011	C54.1	not reported	28.257	f4db310b-c3ac-5116-af33-3bfb83aa14db	Not Reported	76	164	1953	not reported	Alive	NA	-21291	58	6fd6df70-ae97-57fd-97f6-997004450695	not reported
TCGA-EY-A548-01A	TCGA-EY-A548-01A-11R-A27V-07	TCGA-EY-A548	TCGA-EY-A548-01A	TP	Primary solid Tumor	TCGA-EY-A548-01A	Primary Tumor	FALSE	released	Not Reported	FALSE	TCGA-EY-A548	A9ACF7BF-BB91-4B56-A398-C7A0FD473FC5	850	1	169	081ac69b-8390-42b1-917a-d7cd231c0156	Endometrium	0	Stage IA	not reported	8f6aaac5-a59d-5d94-ba34-e90593e47aec	no	Endometrioid adenocarcinoma, NOS	not reported	430	30544	No	not reported	8380-03-01	No	Endometrium	not reported	2012	C54.1	not reported	27.1816	8f520e23-09e2-51d3-b7fc-db30b2990ba5	Not Reported	67	157	1929	not hispanic or latino	Alive	NA	-30544	83	2842e7d2-131b-560d-9b81-97d97647ff8a	black or african american
TCGA-D1-A16E-01A	TCGA-D1-A16E-01A-22R-A12I-07	TCGA-D1-A16E	TCGA-D1-A16E-01A	TP	Primary solid Tumor	TCGA-D1-A16E-01A	Primary Tumor	FALSE	released	Not Reported	FALSE	TCGA-D1-A16E	DF926973-D344-48AE-A6F6-5901A4A8C846	170	1	790	58fc1e66-39c4-44d1-bdd3-338e0d833792	Endometrium	0	Stage IB	not reported	3a94f159-3a38-550d-86eb-65f6b65800a6	no	Endometrioid adenocarcinoma, NOS	not reported	1119	26859	No	not reported	8380-03-01	No	Endometrium	not reported	2008	C54.1	not reported	25.2994	aeaec965-9093-51ac-b32b-c0bd1c6af66e	Not Reported	60	154	1935	not hispanic or latino	Alive	NA	-26859	73	ee615383-004f-552b-b4bb-3ec74433dfa9	white
TCGA-AJ-A3NE-01A	TCGA-AJ-A3NE-01A-11R-A22K-07	TCGA-AJ-A3NE	TCGA-AJ-A3NE-01A	TP	Primary solid Tumor	TCGA-AJ-A3NE-01A	Primary Tumor	FALSE	released	Not Reported	FALSE	TCGA-AJ-A3NE	4618A1F6-B969-4746-8190-7D856A21C25F	23	1	134	a1ec8680-c144-4a99-8d51-ae9a68f15d67	Endometrium	0	Stage IA	not reported	18780bc0-1bba-5cd3-8b89-1ad711411545	no	Endometrioid adenocarcinoma, NOS	not reported	628	16957	No	not reported	8380-03-01	No	Endometrium	not reported	2011	C54.1	not reported	31.25	b060a9fc-e273-5591-ac58-29e05312788e	Not Reported	80	160	1965	not hispanic or latino	Alive	NA	-16957	46	7cd0bfbb-89d6-5f79-8bee-d7a676d2e60d	white
TCGA-D1-A15W-01A	TCGA-D1-A15W-01A-11R-A118-07	TCGA-D1-A15W	TCGA-D1-A15W-01A	TP	Primary solid Tumor	TCGA-D1-A15W-01A	Primary Tumor	FALSE	released	Not Reported	FALSE	TCGA-D1-A15W	1C938760-9492-4F4E-87CE-85CE3C15BBCA	190	1	906	1ac48153-0577-4bc0-ab8c-f77453ebfbb0	Endometrium	0	Stage IIIC	not reported	54ec6618-ae60-5df8-9a0e-32da9a95aeb4	no	Endometrioid adenocarcinoma, NOS	not reported	915	21545	No	not reported	8380-03-01	No	Endometrium	not reported	2008	C54.1	not reported	46.281	025d48e7-661f-506e-809a-b68b9ebf186d	Not Reported	126	165	1950	not hispanic or latino	Alive	NA	-21545	58	5e8f2da5-7f61-5140-9364-25325bf20cad	white
TCGA-AX-A2HD-11A	TCGA-AX-A2HD-11A-11R-A32Y-07	TCGA-AX-A2HD	TCGA-AX-A2HD-11A	NT	Solid Tissue Normal	TCGA-AX-A2HD-11A	Solid Tissue Normal	FALSE	released	Not Reported	FALSE	TCGA-AX-A2HD	NA	110	11	1175	26bc3b4c-b0bc-4d05-9dbf-334f27f1cb89	Endometrium	0	Stage IIIA	not reported	c3080851-f81c-5b94-b205-562399603585	no	Endometrioid adenocarcinoma, NOS	not reported	1414	25499	No	not reported	8380-03-01	No	Endometrium	not reported	2008	C54.1	not reported	22.9719	9c6b1c0f-6943-5a5f-be42-039f5d5fb4ee	Not Reported	51	149	1939	not hispanic or latino	Alive	NA	-25499	69	0cbf6c30-6909-56ac-9390-67b1bba5eaac	white
TCGA-AX-A2IN-01A	TCGA-AX-A2IN-01A-12R-A180-07	TCGA-AX-A2IN	TCGA-AX-A2IN-01A	TP	Primary solid Tumor	TCGA-AX-A2IN-01A	Primary Tumor	FALSE	released	Not Reported	FALSE	TCGA-AX-A2IN	3C67A037-8A4C-4345-B842-43F1F0A6A53E	60	1	1321	c28c7656-4790-485f-bd27-c8a6a35d2dd1	Endometrium	0	Stage IC	not reported	101ca4ed-726d-5b08-9e58-34d3a6cd9d81	no	Endometrioid adenocarcinoma, NOS	not reported	NA	23275	No	not reported	8380-03-01	No	Endometrium	not reported	2007	C54.1	not reported	40.5696	39eb6b89-6cdd-59c8-bf13-1c6c7659ae2b	Not Reported	100	157	1944	not reported	Dead	2009	-23275	63	3c71ccb1-7bdf-5b48-9bbf-b4dfe7809100	white
TCGA-D1-A2G7-01A	TCGA-D1-A2G7-01A-21R-A180-07	TCGA-D1-A2G7	TCGA-D1-A2G7-01A	TP	Primary solid Tumor	TCGA-D1-A2G7-01A	Primary Tumor	TRUE	released	Not Reported	FALSE	TCGA-D1-A2G7	5D25FD0B-EEE9-435C-82C7-BC44B0758A14	110	1	1339	9c10d27c-4372-4c1f-8a92-f84a387a1161	Endometrium	0	Stage IB	not reported	37e5cf6e-ef1e-500e-8588-bbba65048663	no	Serous cystadenocarcinoma, NOS	not reported	1365	23913	No	not reported	8441-03-01	No	Endometrium	not reported	2007	C54.1	not reported	49.4497	56eaffbd-49cc-5acc-88e7-5c7bede08b8c	Not Reported	133	164	1942	not hispanic or latino	Dead	NA	-23913	65	7a1a5571-514e-589e-afbb-0c731011e50c	white
TCGA-D1-A16G-01A	TCGA-D1-A16G-01A-31R-A12I-07	TCGA-D1-A16G	TCGA-D1-A16G-01A	TP	Primary solid Tumor	TCGA-D1-A16G-01A	Primary Tumor	FALSE	released	Not Reported	FALSE	TCGA-D1-A16G	778F9F58-841E-48F3-B6EA-7CF58463808B	250	1	769	4c34ecb0-9351-4a55-9ff5-2062b7cb391a	Endometrium	0	Stage IV	not reported	e5f2e1a4-d619-5852-88a9-7951d63188d1	no	Serous cystadenocarcinoma, NOS	not reported	NA	27065	No	not reported	8441-03-01	No	Endometrium	not reported	2008	C54.1	not reported	25.0593	b917f59e-8638-508b-b956-7166198e6edf	Not Reported	75	173	1934	not hispanic or latino	Dead	2010	-27065	74	3078ca72-dee9-5c7d-8a6a-a75206adc1bd	white
TCGA-AP-A3K1-01A	TCGA-AP-A3K1-01A-11R-A213-07	TCGA-AP-A3K1	TCGA-AP-A3K1-01A	TP	Primary solid Tumor	TCGA-AP-A3K1-01A	Primary Tumor	TRUE	released	Not Reported	FALSE	TCGA-AP-A3K1	A2E4C9FE-F82D-440E-AA52-88379EBC2442	190	1	450	8a78f37c-8bc5-4a51-bb76-e77ded648289	Endometrium	0	Stage IVB	not reported	d168edea-fbee-5c65-b2e7-ad373b611c87	no	Serous cystadenocarcinoma, NOS	not reported	555	20594	No	not reported	8441-03-01	No	Endometrium	not reported	2010	C54.1	not reported	24.3418	6b853ec4-f9df-50af-a109-7ff2b76e2390	Not Reported	60	157	1954	not hispanic or latino	Dead	NA	-20594	56	26763d38-c1a0-5f96-bad2-1a24c1c5555b	white
TCGA-AX-A2H8-11A	TCGA-AX-A2H8-11A-11R-A17B-07	TCGA-AX-A2H8	TCGA-AX-A2H8-11A	NT	Solid Tissue Normal	TCGA-AX-A2H8-11A	Solid Tissue Normal	FALSE	released	Not Reported	FALSE	TCGA-AX-A2H8	NA	140	11	1974	98d62bf5-889b-40f9-b4da-fc29313acf9e	Endometrium	0	Stage IB	not reported	f34ddcc1-6f19-596f-ac77-2fdf5ddf1507	yes	Endometrioid adenocarcinoma, NOS	not reported	1861	23448	No	not reported	8380-03-01	Not Reported	Endometrium	not reported	2006	C54.1	not reported	44.1406	c1b39e28-562f-5b2b-a6d4-e20bfcfe5d27	Not Reported	113	160	1942	not hispanic or latino	Alive	NA	-23448	64	abe07506-82c6-5605-8235-f6792943c654	white
TCGA-AX-A0IZ-01A	TCGA-AX-A0IZ-01A-11R-A118-07	TCGA-AX-A0IZ	TCGA-AX-A0IZ-01A	TP	Primary solid Tumor	TCGA-AX-A0IZ-01A	Primary Tumor	FALSE	released	Not Reported	FALSE	TCGA-AX-A0IZ	1DEA7C0C-3280-4E11-B0A4-13562DDF307B	200	1	1114	4c64f7c4-f1ee-4590-8bdc-b6a81e92b328	Endometrium	0	Stage IB	not reported	fa08e52e-a08c-5dff-992d-48d8f2399ce4	no	Endometrioid adenocarcinoma, NOS	not reported	1333	19364	No	not reported	8380-03-01	No	Endometrium	not reported	2007	C54.1	not reported	23.4375	37e36409-538a-5401-8e30-97f40c5c253e	Not Reported	60	160	1954	not hispanic or latino	Alive	NA	-19364	53	400b2e1e-7ebf-56da-a404-7bc683ec14ce	white
TCGA-BK-A13C-01A	TCGA-BK-A13C-01A-11R-A118-07	TCGA-BK-A13C	TCGA-BK-A13C-01A	TP	Primary solid Tumor	TCGA-BK-A13C-01A	Primary Tumor	FALSE	released	Not Reported	FALSE	TCGA-BK-A13C	2043D579-6785-4775-8A28-CDE3F1400BA2	310	1	146	7cc1bcb4-63a2-4585-b936-30a9e23caccc	Endometrium	0	Stage IB	not reported	609011ba-d2fd-5a6c-a353-3959ab108622	no	Endometrioid adenocarcinoma, NOS	not reported	760	17317	No	not reported	8380-03-01	No	Endometrium	not reported	2010	C54.1	not reported	33.7495	cc6f1bed-847c-5811-a3bc-2e3f40b3ba70	Not Reported	93	166	1963	not hispanic or latino	Alive	NA	-17317	47	51289bbf-8cc2-5022-bfdd-b1377b17ce22	black or african american
TCGA-BG-A0M0-01A	TCGA-BG-A0M0-01A-11R-A104-07	TCGA-BG-A0M0	TCGA-BG-A0M0-01A	TP	Primary solid Tumor	TCGA-BG-A0M0-01A	Primary Tumor	TRUE	released	Not Reported	FALSE	TCGA-BG-A0M0	BDDACDFC-E3D4-4EA7-9591-DB6371713E8E	800	1	147	e3f599db-19cf-4086-8e5d-d3527119120f	Endometrium	0	Stage IA	not reported	3232eb69-feda-59db-907e-136c7f3f6721	no	Endometrioid adenocarcinoma, NOS	not reported	588	24427	No	not reported	8380-03-01	No	Endometrium	not reported	2010	C54.1	not reported	42.9752	03b98b05-5ddf-5e81-83d5-3eff846b9d5f	Not Reported	117	165	1944	not hispanic or latino	Alive	NA	-24427	66	253415bb-94cc-5a4a-8235-d20cb0ee900e	white
TCGA-D1-A179-01A	TCGA-D1-A179-01A-11R-A12I-07	TCGA-D1-A179	TCGA-D1-A179-01A	TP	Primary solid Tumor	TCGA-D1-A179-01A	Primary Tumor	FALSE	released	Not Reported	FALSE	TCGA-D1-A179	F8F4C024-B723-424C-B98D-AA885C38CDFB	250	1	230	ba812542-9161-4060-93cd-8b730adb4d40	Endometrium	0	Stage IIIC	not reported	09cbb646-8d49-589d-8ef2-f934f3dfd0be	no	Serous cystadenocarcinoma, NOS	not reported	206	28037	No	not reported	8441-03-01	No	Endometrium	not reported	2010	C54.1	not reported	36.1988	fad08a06-54d8-5318-a690-d2824525517d	Not Reported	95	162	1934	hispanic or latino	Dead	NA	-28037	76	81cd252c-e9e4-51f3-8c0f-6b4b20f25bf4	white
TCGA-AX-A06H-01A	TCGA-AX-A06H-01A-11R-A118-07	TCGA-AX-A06H	TCGA-AX-A06H-01A	TP	Primary solid Tumor	TCGA-AX-A06H-01A	Primary Tumor	FALSE	released	Not Reported	FALSE	TCGA-AX-A06H	493C5DDA-E629-4324-8574-AEC67223DA9E	110	1	654	b26a6c7e-5eef-4129-b635-cc40e60df0dd	Endometrium	0	Stage IIIA	not reported	f8e76f0a-a24a-5a0b-8176-25c3681c2344	no	Endometrioid adenocarcinoma, NOS	not reported	833	22270	No	not reported	8380-03-01	No	Endometrium	not reported	2008	C54.1	not reported	38.2812	e28ab080-7b0b-5cfc-853c-c35416cfdadc	Not Reported	98	160	1948	not hispanic or latino	Alive	NA	-22270	60	d376f28e-2c9a-54ab-9426-adfa028674d4	american indian or alaska native
TCGA-A5-A0GN-01A	TCGA-A5-A0GN-01A-11R-A040-07	TCGA-A5-A0GN	TCGA-A5-A0GN-01A	TP	Primary solid Tumor	TCGA-A5-A0GN-01A	Primary Tumor	TRUE	released	Not Reported	FALSE	TCGA-A5-A0GN	7A76BDC7-62D9-4A8D-AAEF-CECF9F819D58	340	1	1354	f6f9c40b-1e58-47a3-b518-9694fb5ff2cf	Endometrium	0	Stage IB	not reported	03e39652-cda1-5257-a00c-b2959370daf1	no	Endometrioid adenocarcinoma, NOS	not reported	1841	24020	No	not reported	8380-03-01	No	Endometrium	not reported	2006	C54.1	not reported	25.2826	8fbb5109-7518-55ef-9c99-7edf90cf42be	Not Reported	68	164	1941	not hispanic or latino	Alive	NA	-24020	65	8dc88809-3a23-5cdf-8f5a-97e7747200b9	white
TCGA-A5-A0VO-01A	TCGA-A5-A0VO-01A-21R-A109-07	TCGA-A5-A0VO	TCGA-A5-A0VO-01A	TP	Primary solid Tumor	TCGA-A5-A0VO-01A	Primary Tumor	TRUE	released	Not Reported	FALSE	TCGA-A5-A0VO	6ABBA2C9-8920-4785-BFAB-40E560D2DBE6	320	1	133	925bc760-6132-4b03-961e-7570acf33d5e	Endometrium	0	Stage IB	not reported	2c7303ce-f4f8-5671-9283-42959b0788c2	no	Endometrioid adenocarcinoma, NOS	not reported	364	23547	No	not reported	8380-03-01	No	Endometrium	not reported	2010	C54.1	not reported	32.3685	ee7c640b-ca61-5867-b9a7-d654aeb49589	Not Reported	86	163	1946	not hispanic or latino	Dead	NA	-23547	64	123d4916-d5a9-5a00-9e89-34b4acda61e5	white
TCGA-B5-A1N2-01A	TCGA-B5-A1N2-01A-21R-A144-07	TCGA-B5-A1N2	TCGA-B5-A1N2-01A	TP	Primary solid Tumor	TCGA-B5-A1N2-01A	Primary Tumor	TRUE	released	Not Reported	FALSE	TCGA-B5-A1N2	CB8D6955-D74A-4A05-ACC3-F0DE49CC60A9	540	1	93	a5058d90-cea2-4886-9823-501ff2262e13	Endometrium	0	Stage IIIC1	not reported	327134b5-089b-59d7-8f74-1504576e9298	no	Serous cystadenocarcinoma, NOS	not reported	389	25612	No	not reported	8441-03-01	No	Endometrium	not reported	2010	C54.1	not reported	40.3912	81e769ca-859d-5821-a1e6-15e71d3aa235	Not Reported	114	168	1940	not reported	Dead	NA	-25612	70	da3707f8-f6ee-513d-b165-45858db4dcd1	black or african american
TCGA-BG-A187-01A	TCGA-BG-A187-01A-11R-A12I-07	TCGA-BG-A187	TCGA-BG-A187-01A	TP	Primary solid Tumor	TCGA-BG-A187-01A	Primary Tumor	TRUE	released	Not Reported	FALSE	TCGA-BG-A187	CB8E915A-CE5D-4181-9303-22BD8CBCB80D	360	1	97	1738b7d6-c860-449a-aae9-065ef65a149b	Endometrium	0	Stage IB	not reported	e8487744-febb-5b64-a59f-86367bf55cd4	no	Endometrioid adenocarcinoma, NOS	not reported	448	24099	No	not reported	8380-03-01	No	Endometrium	not reported	2010	C54.1	not reported	23.8281	d65d846e-71c0-5f2f-97b2-d597b935cf6d	Not Reported	61	160	1945	not hispanic or latino	Alive	NA	-24099	65	0f4a1aa0-c451-5604-8efd-ca457cdff74c	white
TCGA-B5-A11Z-01A	TCGA-B5-A11Z-01A-11R-A10J-07	TCGA-B5-A11Z	TCGA-B5-A11Z-01A	TP	Primary solid Tumor	TCGA-B5-A11Z-01A	Primary Tumor	TRUE	released	Not Reported	FALSE	TCGA-B5-A11Z	62C170A9-710F-45C0-B6BB-3F491A86A7E4	340	1	213	2a8af07b-b514-4cd0-bf20-03a5f5abdb38	Endometrium	0	Stage IA	not reported	d6c19cf3-0ae9-5911-ae67-1e2664af27a8	no	Endometrioid adenocarcinoma, NOS	not reported	528	22505	No	not reported	8380-03-01	No	Endometrium	not reported	2010	C54.1	not reported	28.3937	145cb85d-d954-587e-b314-620843e2bbc6	Not Reported	84	172	1949	not reported	Alive	NA	-22505	61	e62a79ee-848d-50f1-a4e5-e32f4eb1605b	white
TCGA-DF-A2KU-01A	TCGA-DF-A2KU-01A-11R-A180-07	TCGA-DF-A2KU	TCGA-DF-A2KU-01A	TP	Primary solid Tumor	TCGA-DF-A2KU-01A	Primary Tumor	FALSE	released	Not Reported	FALSE	TCGA-DF-A2KU	6F425E9F-E02A-4EFB-A0DE-00BF09D9BB98	380	1	NA	341b9ad3-2aa4-4e8c-9a41-1915ab6cdba8	Endometrium	NA	Stage IB	not reported	d8d39996-51aa-594d-a4df-fbeebce320eb	no	Endometrioid adenocarcinoma, NOS	not reported	3067	NA	No	not reported	8380-03-01	No	Endometrium	not reported	NA	C54.1	not reported	NA	62a45313-ac77-54e5-8c01-0b7b63da04ff	Not Reported	NA	NA	NA	not reported	Alive	NA	NA	NA	a1f289cf-dd76-53da-85d7-8289e9f6d3fa	not reported
TCGA-AX-A1C7-01A	TCGA-AX-A1C7-01A-11R-A137-07	TCGA-AX-A1C7	TCGA-AX-A1C7-01A	TP	Primary solid Tumor	TCGA-AX-A1C7-01A	Primary Tumor	FALSE	released	Not Reported	FALSE	TCGA-AX-A1C7	10458026-49D7-40EC-BC7B-0D6A381FB025	90	1	423	a4b56935-7bb9-4c84-9176-e8d694f37faa	Endometrium	0	Stage IB	not reported	1ecfef7e-3108-57a3-a81c-4fa7f00ce512	no	Serous cystadenocarcinoma, NOS	not reported	1054	28198	No	not reported	8441-03-01	No	Endometrium	not reported	2009	C54.1	not reported	25.9695	d6f5514f-d015-5f38-a9ce-96d40e52104d	Not Reported	60	152	1932	not hispanic or latino	Alive	NA	-28198	77	3814abc2-97c0-50d9-9f26-8ef2db2993f8	white
TCGA-D1-A16D-01A	TCGA-D1-A16D-01A-11R-A12I-07	TCGA-D1-A16D	TCGA-D1-A16D-01A	TP	Primary solid Tumor	TCGA-D1-A16D-01A	Primary Tumor	FALSE	released	Not Reported	FALSE	TCGA-D1-A16D	795A5264-493A-498D-A731-87ECB0A7F612	130	1	799	007bdfd3-81b6-42c3-a4a6-c4ddaf1be0ae	Endometrium	0	Stage IC	not reported	f7f506c6-1101-55e6-b065-dd8d8b34b67c	no	Endometrioid adenocarcinoma, NOS	not reported	1141	17933	No	not reported	8380-03-01	No	Endometrium	not reported	2008	C54.1	not reported	56.1422	9423c63b-449c-5391-9ff5-9f74f203b791	Not Reported	151	164	1959	not hispanic or latino	Alive	NA	-17933	49	202ea12b-b0a4-5b04-be06-d9780a653387	white
TCGA-EO-A3KU-01A	TCGA-EO-A3KU-01A-11R-A22K-07	TCGA-EO-A3KU	TCGA-EO-A3KU-01A	TP	Primary solid Tumor	TCGA-EO-A3KU-01A	Primary Tumor	FALSE	released	Not Reported	FALSE	TCGA-EO-A3KU	B6945BE4-FA4A-4ED4-9233-B32123F41C95	110	1	93	72940768-0848-4134-8d1d-c81a02f92134	Endometrium	0	Stage II	not reported	4075524a-4217-50e3-b313-06ebf63c29c8	no	Serous cystadenocarcinoma, NOS	not reported	677	25116	No	not reported	8441-03-01	No	Endometrium	not reported	2011	C54.1	not reported	24.4646	cb5c7ff4-e5b4-51b8-9b86-399cdb98aa99	Not Reported	65	163	1943	not reported	Alive	NA	-25116	68	97fe2fbf-2085-5ffe-a6f9-5133af42f12d	not reported
TCGA-D1-A1NZ-01A	TCGA-D1-A1NZ-01A-21R-A14D-07	TCGA-D1-A1NZ	TCGA-D1-A1NZ-01A	TP	Primary solid Tumor	TCGA-D1-A1NZ-01A	Primary Tumor	FALSE	released	Not Reported	FALSE	TCGA-D1-A1NZ	0AFDCBC0-FA0A-4138-A0BE-E374AEB3CB25	140	1	191	7239e42a-f0ef-43dd-9d1f-a5a507e0e66c	Endometrium	0	Stage IA	not reported	58aae1bc-5d1c-5cc3-b192-dd6b10ecf0ac	no	Endometrioid adenocarcinoma, NOS	not reported	548	22027	No	not reported	8380-03-01	No	Endometrium	not reported	2010	C54.1	not reported	35.5999	220ef95e-9f1f-5b86-b085-130b6faa7b52	Not Reported	90	159	1950	not hispanic or latino	Alive	NA	-22027	60	4a83af41-f0dd-5db8-a0bf-609e86d91d4a	white
TCGA-FL-A1YQ-11A	TCGA-FL-A1YQ-11A-11R-A32Y-07	TCGA-FL-A1YQ	TCGA-FL-A1YQ-11A	NT	Solid Tissue Normal	TCGA-FL-A1YQ-11A	Solid Tissue Normal	FALSE	released	Not Reported	FALSE	TCGA-FL-A1YQ	A183E852-81EF-413C-85F0-122FB8F22DE2	130	11	NA	f6c7db6c-cf42-4e24-8ff9-aece36ee1842	NA	NA	NA	NA	NA	NA	NA	NA	NA	NA	NA	NA	NA	NA	NA	NA	NA	NA	NA	NA	NA	NA	NA	NA	NA	NA	NA	NA	NA	NA	NA	NA
TCGA-B5-A1MR-01A	TCGA-B5-A1MR-01A-31R-A14D-07	TCGA-B5-A1MR	TCGA-B5-A1MR-01A	TP	Primary solid Tumor	TCGA-B5-A1MR-01A	Primary Tumor	TRUE	released	Not Reported	FALSE	TCGA-B5-A1MR	BA4793F4-FBB3-4953-8204-A9C360D32D76	240	1	5556	f2d9d82b-aa3f-44f8-b882-1381704f6cc5	Endometrium	0	Stage IIIA	not reported	a21fbabe-e875-5677-9e68-6b37282186d6	no	Endometrioid adenocarcinoma, NOS	not reported	6859	24017	No	not reported	8380-03-01	No	Endometrium	not reported	1995	C54.1	not reported	NA	c7be8bfb-1658-574f-afc8-bf5f3b73067b	Not Reported	58	NA	1930	not reported	Alive	NA	-24017	65	f3f20b72-0419-5862-a8ab-db01ed67c608	white
TCGA-B5-A11X-01A	TCGA-B5-A11X-01A-11R-A10J-07	TCGA-B5-A11X	TCGA-B5-A11X-01A	TP	Primary solid Tumor	TCGA-B5-A11X-01A	Primary Tumor	TRUE	released	Not Reported	FALSE	TCGA-B5-A11X	89C9704E-F43C-440C-970F-872835910268	530	1	246	0a9e02d6-62db-4b0e-ac92-677db018ec9c	Endometrium	0	Stage IIIC2	not reported	350ce20b-915b-5926-8869-acbce9450a98	no	Carcinoma, undifferentiated, NOS	not reported	596	24217	No	not reported	8020-03-01	No	Endometrium	not reported	2010	C54.1	not reported	27.7344	4ca76d7b-6324-56b1-a042-4525a1d322eb	Not Reported	71	160	1944	not reported	Alive	NA	-24217	66	b77ca676-a31b-51be-bf22-fc4de05b5d1c	black or african american
TCGA-AX-A3GI-01A	TCGA-AX-A3GI-01A-11R-A213-07	TCGA-AX-A3GI	TCGA-AX-A3GI-01A	TP	Primary solid Tumor	TCGA-AX-A3GI-01A	Primary Tumor	FALSE	released	Not Reported	FALSE	TCGA-AX-A3GI	A803E376-399C-4841-A6AE-E82B99CD57B7	110	1	300	c5cdb056-0de5-496f-a301-87f11ce50dde	Endometrium	0	Stage IIIC	not reported	4a075418-2792-5db0-9e64-396cb2c93fd8	no	Serous cystadenocarcinoma, NOS	not reported	12	24388	No	not reported	8441-03-01	No	Endometrium	not reported	2011	C54.1	not reported	31.1951	1dfaa55e-f989-56e3-90d1-00c6b23ef2a7	Not Reported	87	167	1945	not hispanic or latino	Alive	NA	-24388	66	2d2bd541-cbc4-5496-ae3e-ce02fb8ca17d	black or african american
TCGA-BG-A3EW-11A	TCGA-BG-A3EW-11A-22R-A22K-07	TCGA-BG-A3EW	TCGA-BG-A3EW-11A	NT	Solid Tissue Normal	TCGA-BG-A3EW-11A	Solid Tissue Normal	TRUE	released	Not Reported	FALSE	TCGA-BG-A3EW	NA	220	11	24	44dcbef9-4ff8-425d-895e-127f7f5c4d4d	Endometrium	0	Stage III	not reported	e43255c0-7939-5711-9902-2c989fe7a847	no	Endometrioid adenocarcinoma, NOS	not reported	344	22705	No	not reported	8380-03-01	No	Endometrium	not reported	2011	C54.1	not reported	45.7251	fce2e002-ab7f-5878-b97e-cab6552407b6	Not Reported	126	166	1949	not hispanic or latino	Alive	NA	-22705	62	d1af4708-62fe-5624-9a61-f1542621ba4b	white
TCGA-BG-A3PP-11A	TCGA-BG-A3PP-11A-11R-A22K-07	TCGA-BG-A3PP	TCGA-BG-A3PP-11A	NT	Solid Tissue Normal	TCGA-BG-A3PP-11A	Solid Tissue Normal	TRUE	released	Not Reported	FALSE	TCGA-BG-A3PP	NA	190	11	143	65b6c8b0-ae4a-410a-8e35-f7d8abeecfc6	Endometrium	0	Stage II	not reported	0facab6a-307d-5b57-af33-9afebf96a986	no	Serous cystadenocarcinoma, NOS	not reported	681	30227	No	not reported	8441-03-01	No	Endometrium	not reported	2011	C54.1	not reported	NA	bbd5e0eb-5769-510a-ba7f-0a38d9fea1da	Not Reported	NA	NA	1929	not hispanic or latino	Alive	NA	-30227	82	190653c3-b629-5caf-8cad-8a6dfc4b62f9	white
TCGA-AP-A0LL-01A	TCGA-AP-A0LL-01A-12R-A104-07	TCGA-AP-A0LL	TCGA-AP-A0LL-01A	TP	Primary solid Tumor	TCGA-AP-A0LL-01A	Primary Tumor	TRUE	released	Not Reported	FALSE	TCGA-AP-A0LL	B4A6F5DE-E477-48FD-ADA1-EAE436FBC576	160	1	2066	488a7462-8348-422c-91d3-7d9f0c39d25e	Endometrium	0	Stage IA	not reported	f06b7f7a-a842-5716-a603-cc32d3f20ba4	no	Endometrioid adenocarcinoma, NOS	not reported	2554	20700	No	not reported	8380-03-01	No	Endometrium	not reported	2004	C54.1	not reported	27.7767	9101d280-d44f-544e-91bb-ea775ca37dc1	Not Reported	72	161	1948	not reported	Alive	NA	-20700	56	08c435d5-dcc2-53eb-b1bc-64e9ff9fdb60	white
TCGA-BG-A18B-01A	TCGA-BG-A18B-01A-11R-A12I-07	TCGA-BG-A18B	TCGA-BG-A18B-01A	TP	Primary solid Tumor	TCGA-BG-A18B-01A	Primary Tumor	TRUE	released	Not Reported	FALSE	TCGA-BG-A18B	E7006FF4-33D9-4369-A4E0-42D124EAE1E0	480	1	56	2a3bc803-54c4-4544-a72d-7077dbb0b93e	Endometrium	0	Stage I	not reported	4cb8a266-6605-5f34-95c2-b3dcee52e93e	no	Endometrioid adenocarcinoma, NOS	not reported	470	19550	No	not reported	8380-03-01	No	Endometrium	not reported	2010	C54.1	not reported	43.6599	ebe78ab2-28eb-56d1-bb01-559c13d9b07d	Not Reported	116	163	1957	not hispanic or latino	Alive	NA	-19550	53	5c40ea92-1293-5e14-96bf-5e39c5875c25	white
TCGA-EY-A1GF-01A	TCGA-EY-A1GF-01A-11R-A13S-07	TCGA-EY-A1GF	TCGA-EY-A1GF-01A	TP	Primary solid Tumor	TCGA-EY-A1GF-01A	Primary Tumor	FALSE	released	Not Reported	FALSE	TCGA-EY-A1GF	0C63BAC2-FD3E-49CB-A352-0B1653B78BDD	160	1	504	f6e156ad-3e24-4e44-94c0-bcf731ad7c80	Endometrium	0	Stage IA	not reported	da1d2ce6-d1fa-59e2-bfc0-cf6ab085c864	no	Endometrioid adenocarcinoma, NOS	not reported	826	27450	No	not reported	8380-03-01	No	Endometrium	not reported	2009	C54.1	not reported	26.079	531a14d1-e5f0-53bf-88fa-d648c4f4b453	Not Reported	71	165	1934	not hispanic or latino	Alive	NA	-27450	75	0ecfa5bf-9458-5c6b-9ed8-3f37ef209fee	black or african american
TCGA-EY-A1GD-01A	TCGA-EY-A1GD-01A-11R-A13S-07	TCGA-EY-A1GD	TCGA-EY-A1GD-01A	TP	Primary solid Tumor	TCGA-EY-A1GD-01A	Primary Tumor	FALSE	released	Not Reported	FALSE	TCGA-EY-A1GD	65C636F7-B24D-479C-A607-FEFEE7D7E30D	230	1	511	486403dc-c250-4088-9eed-a4032391d9d8	Endometrium	0	Stage IA	not reported	b6287040-362f-59f2-b7a3-a5fef7595c2f	no	Endometrioid adenocarcinoma, NOS	not reported	1639	18638	No	not reported	8380-03-01	No	Endometrium	not reported	2009	C54.1	not reported	32.05	e4a2989a-aafc-5560-96e7-5e7b98fac1de	Not Reported	79	157	1958	not hispanic or latino	Alive	NA	-18638	51	20432a64-7226-55a6-bc3f-2c6dd69a4572	black or african american
TCGA-AP-A1DH-01A	TCGA-AP-A1DH-01A-31R-A137-07	TCGA-AP-A1DH	TCGA-AP-A1DH-01A	TP	Primary solid Tumor	TCGA-AP-A1DH-01A	Primary Tumor	TRUE	released	Not Reported	FALSE	TCGA-AP-A1DH	B77EE1CD-716C-4441-B4A9-CCCC37BD1379	150	1	1843	da4b6bf2-0e9d-495a-8220-93359d2afa67	Endometrium	0	Stage IA	not reported	8cbd7dd9-f707-56af-ac1b-85833817d15f	no	Endometrioid adenocarcinoma, NOS	not reported	2180	22652	No	not reported	8380-03-01	No	Endometrium	not reported	2005	C54.1	not reported	44.9972	69e79316-783f-5c93-92a6-2fd795d7937a	Not Reported	127	168	1943	not reported	Alive	NA	-22652	62	a0172345-d345-5bd2-b785-7f054781a0fe	white
TCGA-B5-A11J-01A	TCGA-B5-A11J-01A-11R-A118-07	TCGA-B5-A11J	TCGA-B5-A11J-01A	TP	Primary solid Tumor	TCGA-B5-A11J-01A	Primary Tumor	TRUE	released	Not Reported	FALSE	TCGA-B5-A11J	1F9E7FAB-ADA0-4EFF-8A86-F5344357ADED	90	1	1536	1eccac56-e4de-4ffd-a0d8-f93d7b8b63f7	Endometrium	0	Stage IA	not reported	e611e793-17c5-5251-ac80-d2947a148d81	no	Endometrioid adenocarcinoma, NOS	not reported	1656	23485	No	not reported	8380-03-01	No	Endometrium	not reported	2006	C54.1	not reported	NA	d774d67f-cdd0-54b7-a25a-504e057adf07	Not Reported	134	NA	1942	not reported	Alive	NA	-23485	64	95491576-be63-50fd-a69a-453ec41714bb	white
TCGA-EO-A22S-01A	TCGA-EO-A22S-01A-11R-A18M-07	TCGA-EO-A22S	TCGA-EO-A22S-01A	TP	Primary solid Tumor	TCGA-EO-A22S-01A	Primary Tumor	FALSE	released	Not Reported	FALSE	TCGA-EO-A22S	DB26485C-BE5C-4874-B79D-7FCFFFF70C4E	100	1	919	745f2cc5-f0f1-49d1-899e-72b823802b08	Endometrium	0	Stage IB	not reported	dde5c9f9-6cd7-5b32-b160-a711fc93b1f7	no	Endometrioid adenocarcinoma, NOS	not reported	1872	21328	No	not reported	8380-03-01	No	Endometrium	not reported	2008	C54.1	not reported	34.5168	9ec07980-e64c-5cc6-99d0-e75b54a9d57d	Not Reported	84	156	1950	not reported	Alive	NA	-21328	58	3d97f2b9-778a-5826-8aa7-ddc7402c36c2	not reported
TCGA-BG-A0VX-01A	TCGA-BG-A0VX-01A-11R-A118-07	TCGA-BG-A0VX	TCGA-BG-A0VX-01A	TP	Primary solid Tumor	TCGA-BG-A0VX-01A	Primary Tumor	TRUE	released	Not Reported	FALSE	TCGA-BG-A0VX	D0131F13-2BA5-4B20-8D3D-25743A258C06	90	1	729	5797d32b-e482-4af3-b043-ad84c84e0296	Endometrium	0	Stage IB	not reported	d48fb6b3-bc0c-54d1-8b6b-ddcf57e9798e	no	Endometrioid adenocarcinoma, NOS	not reported	1043	21425	No	not reported	8380-03-01	No	Endometrium	not reported	2008	C54.1	not reported	67.9536	5c62e486-871b-59cb-95bf-a9c874aaee5e	Not Reported	157	152	1950	not hispanic or latino	Alive	NA	-21425	58	3eafb5fd-b307-50ba-838d-d8a4921cce6d	white
TCGA-E6-A1LX-01A	TCGA-E6-A1LX-01A-11R-A14D-07	TCGA-E6-A1LX	TCGA-E6-A1LX-01A	TP	Primary solid Tumor	TCGA-E6-A1LX-01A	Primary Tumor	FALSE	released	Not Reported	FALSE	TCGA-E6-A1LX	73CEBF93-0E7C-4EF9-A695-AF489AF3F0F0	190	1	1539	840ff7bf-7acc-400b-8395-d048e38674ee	Endometrium	0	Stage IB	not reported	99c53e20-d513-55c3-bacf-ec514441fea5	no	Endometrioid adenocarcinoma, NOS	not reported	711	14731	No	not reported	8380-03-01	No	Endometrium	not reported	2006	C54.1	not reported	NA	a365b8c0-858a-5223-ae7d-12ab2820ad14	Not Reported	NA	163	1966	not hispanic or latino	Alive	NA	-14731	40	9c57e3d8-61cf-58c5-a4ff-386c7d91c6d4	white
TCGA-A5-A0GD-01A	TCGA-A5-A0GD-01A-11R-A16W-07	TCGA-A5-A0GD	TCGA-A5-A0GD-01A	TP	Primary solid Tumor	TCGA-A5-A0GD-01A	Primary Tumor	TRUE	released	Not Reported	FALSE	TCGA-A5-A0GD	44561792-F2F8-42F7-B697-5D7752F8430E	170	1	4119	f449f50a-7664-4ddc-87aa-6a061ee7190c	Endometrium	0	Stage IA	not reported	90623af9-2c1f-599e-9e2c-f2079e4715d6	no	Endometrioid adenocarcinoma, NOS	not reported	98	27399	No	not reported	8380-03-01	No	Endometrium	not reported	1999	C54.1	not reported	27.852	7d108e66-179e-588e-aa96-216b4e546186	Not Reported	74	163	1924	not reported	Dead	NA	-27399	75	46557fd9-7911-588f-a680-4f45ad150016	white
TCGA-D1-A17H-01A	TCGA-D1-A17H-01A-11R-A12I-07	TCGA-D1-A17H	TCGA-D1-A17H-01A	TP	Primary solid Tumor	TCGA-D1-A17H-01A	Primary Tumor	FALSE	released	Not Reported	FALSE	TCGA-D1-A17H	E2EBC803-BE77-4936-9B6A-9E6E7E6B8FA4	230	1	531	bf526d65-b323-418f-926a-6a0acd8f68e3	Endometrium	0	Stage IB	not reported	b69f14a4-a7d5-5835-9968-652acdce5769	no	Endometrioid adenocarcinoma, NOS	not reported	852	22389	No	not reported	8380-03-01	No	Endometrium	not reported	2009	C54.1	not reported	34.4222	bafb79de-8390-5e91-8b2f-4bf53575f0b2	Not Reported	96	167	1948	not hispanic or latino	Alive	NA	-22389	61	d6a3f6e0-9fcc-5add-a7b0-77050a978c56	white
TCGA-AX-A2H8-01A	TCGA-AX-A2H8-01A-11R-A17B-07	TCGA-AX-A2H8	TCGA-AX-A2H8-01A	TP	Primary solid Tumor	TCGA-AX-A2H8-01A	Primary Tumor	FALSE	released	Not Reported	FALSE	TCGA-AX-A2H8	1D1AF737-8A5A-4274-B9AD-2F4BA3127DDD	150	1	1974	5b39cf2f-3ada-4c86-aab1-05734e817664	Endometrium	0	Stage IB	not reported	f34ddcc1-6f19-596f-ac77-2fdf5ddf1507	yes	Endometrioid adenocarcinoma, NOS	not reported	1861	23448	No	not reported	8380-03-01	Not Reported	Endometrium	not reported	2006	C54.1	not reported	44.1406	c1b39e28-562f-5b2b-a6d4-e20bfcfe5d27	Not Reported	113	160	1942	not hispanic or latino	Alive	NA	-23448	64	abe07506-82c6-5605-8235-f6792943c654	white
TCGA-AX-A05W-01A	TCGA-AX-A05W-01A-21R-A466-07	TCGA-AX-A05W	TCGA-AX-A05W-01A	TP	Primary solid Tumor	TCGA-AX-A05W-01A	Primary Tumor	FALSE	released	Not Reported	FALSE	TCGA-AX-A05W	4C960E79-D109-4C4C-B99F-F73D4DD73B40	210	1	1935	dbdf67e1-e4c2-499c-b701-f1f322242e84	Endometrium	0	Stage IIB	not reported	b7d4f74c-12af-5445-b73d-84769ca2e86c	no	Endometrioid adenocarcinoma, NOS	not reported	2450	22200	No	not reported	8380-03-01	No	Endometrium	not reported	2004	C54.1	not reported	28.5483	a536f19d-3e30-5535-becc-cd43aa95d393	Not Reported	74	161	1944	not hispanic or latino	Alive	NA	-22200	60	2a3c98a5-a5b9-56cc-9247-093e90862409	white
TCGA-D1-A1O7-01A	TCGA-D1-A1O7-01A-11R-A14D-07	TCGA-D1-A1O7	TCGA-D1-A1O7-01A	TP	Primary solid Tumor	TCGA-D1-A1O7-01A	Primary Tumor	FALSE	released	Not Reported	FALSE	TCGA-D1-A1O7	37C25226-AD56-487E-969B-1538E6E00A5D	50	1	154	c38210f9-bb16-471c-91e1-2cdebfe23345	Endometrium	0	Stage IA	not reported	2e4c434e-b8e7-5db1-ac83-907d844bcf30	no	Endometrioid adenocarcinoma, NOS	not reported	32	22037	No	not reported	8380-03-01	No	Endometrium	not reported	2010	C54.1	not reported	43.8276	3d2140bf-eb5d-5bdb-b454-65e0c043eacd	Not Reported	96	148	1950	not hispanic or latino	Alive	NA	-22037	60	cb0d8efa-9f52-5939-9cb2-bc1759bf7fdf	white
TCGA-B5-A5OD-01A	TCGA-B5-A5OD-01A-11R-A31O-07	TCGA-B5-A5OD	TCGA-B5-A5OD-01A	TP	Primary solid Tumor	TCGA-B5-A5OD-01A	Primary Tumor	TRUE	released	Not Reported	FALSE	TCGA-B5-A5OD	8A0B9737-98D2-4A61-95FF-18842056A6DE	370	1	662	71994580-4a7f-433d-80d3-71e408d44eb3	Endometrium	0	Stage IIIC	not reported	396a29cc-f50f-56bd-85ee-8fbb80e73e3c	no	Serous cystadenocarcinoma, NOS	not reported	1038	24775	No	not reported	8441-03-01	No	Endometrium	not reported	2011	C54.1	not reported	NA	14fc2263-ab01-58ae-860b-da570cd43ae2	Not Reported	NA	NA	1944	not reported	Alive	NA	-24775	67	8a10febd-d599-50a1-a42c-6dee0e428a6a	black or african american
TCGA-QS-A5YR-01A	TCGA-QS-A5YR-01A-31R-A31O-07	TCGA-QS-A5YR	TCGA-QS-A5YR-01A	TP	Primary solid Tumor	TCGA-QS-A5YR-01A	Primary Tumor	FALSE	released	Not Reported	FALSE	TCGA-QS-A5YR	D9417AEE-FD30-42FA-986E-26C98E29C428	280	1	118	ff0189ba-f127-4093-b92c-5e37388c7a54	Endometrium	0	Stage IIIB	not reported	933be2c9-e498-54b3-97d2-99f70124dba0	no	Endometrioid adenocarcinoma, NOS	not reported	719	22372	No	not reported	8380-03-01	No	Endometrium	not reported	2012	C54.1	not reported	35.4308	8d8d7f0c-0274-540b-8131-721c30eb5b23	Not Reported	100	168	1951	not hispanic or latino	Alive	NA	-22372	61	32525c21-d012-5d48-add2-322fb2132125	black or african american
TCGA-B5-A0JN-01A	TCGA-B5-A0JN-01A-11R-A104-07	TCGA-B5-A0JN	TCGA-B5-A0JN-01A	TP	Primary solid Tumor	TCGA-B5-A0JN-01A	Primary Tumor	TRUE	released	Not Reported	FALSE	TCGA-B5-A0JN	A22F4C33-7630-4595-8415-24C87949B211	440	1	2164	684c6894-fd49-4934-8962-9628ece734fb	Endometrium	0	Stage IVB	not reported	4c735ac3-31b0-59a6-9214-c58a003e4c8f	yes	Serous cystadenocarcinoma, NOS	not reported	1939	30933	Yes	not reported	8441-03-01	Not Reported	Endometrium	not reported	2004	C54.1	not reported	24.4561	54349de0-3234-5aa9-bd95-5e4700382947	Not Reported	58	154	1920	not reported	Alive	NA	-30933	84	803b97ad-544f-5652-a79b-7dc4f1df6e1c	black or african american
TCGA-D1-A17A-01A	TCGA-D1-A17A-01A-11R-A12I-07	TCGA-D1-A17A	TCGA-D1-A17A-01A	TP	Primary solid Tumor	TCGA-D1-A17A-01A	Primary Tumor	FALSE	released	Not Reported	FALSE	TCGA-D1-A17A	9E0E5CDA-AE46-4ABC-8AF7-C89FE86B7472	60	1	553	a0083336-5187-4969-85bb-993fa72fbd75	Endometrium	0	Stage IIA	not reported	65afd97d-49f3-57ce-aef3-e0393aa0b85d	no	Endometrioid adenocarcinoma, NOS	not reported	48	21560	No	not reported	8380-03-01	No	Endometrium	not reported	2009	C54.1	not reported	32.9287	126788c8-8bea-584c-ad9c-43c050709f55	Not Reported	102	176	1950	not hispanic or latino	Alive	NA	-21560	59	34a4b0c0-cafa-5ade-9250-9a33891abdf0	white
TCGA-BG-A0VW-01A	TCGA-BG-A0VW-01A-11R-A118-07	TCGA-BG-A0VW	TCGA-BG-A0VW-01A	TP	Primary solid Tumor	TCGA-BG-A0VW-01A	Primary Tumor	TRUE	released	Not Reported	FALSE	TCGA-BG-A0VW	7663D410-13EC-4A5B-B655-F7DCCC9C8E8D	90	1	246	e5e61331-4cca-4742-83ab-87e9dddafaca	Endometrium	0	Stage IA	not reported	2c1907ca-c957-5798-9ce9-23fbcc276ab9	no	Endometrioid adenocarcinoma, NOS	not reported	1582	28383	No	not reported	8380-03-01	No	Endometrium	not reported	2010	C54.1	not reported	37.7297	3a1bed2c-dce9-51f9-945b-872fb61ff4c6	Not Reported	93	157	1933	not hispanic or latino	Alive	NA	-28383	77	540f6a1a-88ee-5303-8612-f84ac47bc183	white
TCGA-BG-A0MC-01A	TCGA-BG-A0MC-01A-21R-A040-07	TCGA-BG-A0MC	TCGA-BG-A0MC-01A	TP	Primary solid Tumor	TCGA-BG-A0MC-01A	Primary Tumor	TRUE	released	Not Reported	FALSE	TCGA-BG-A0MC	100F4900-491A-438B-9704-51D4E016B325	630	1	779	46b48bf8-346b-4f25-916e-26a3cddfa00d	Endometrium	0	Stage IA	not reported	6489843e-939f-5f39-badf-ccab378a3ad6	no	Endometrioid adenocarcinoma, NOS	not reported	1263	27136	No	not reported	8380-03-01	No	Endometrium	not reported	2008	C54.1	not reported	56.1915	afc80ae7-c13d-5667-9466-39c1c6aba358	Not Reported	135	155	1934	not hispanic or latino	Alive	NA	-27136	74	42b3c01b-def5-5cb2-be54-586665f83089	white
TCGA-D1-A2G0-01A	TCGA-D1-A2G0-01A-11R-A32Y-07	TCGA-D1-A2G0	TCGA-D1-A2G0-01A	TP	Primary solid Tumor	TCGA-D1-A2G0-01A	Primary Tumor	TRUE	released	Not Reported	FALSE	TCGA-D1-A2G0	02872006-6F7E-4FB7-B1C2-1C5DD3199FE3	90	1	1416	134cd317-cbeb-4633-b540-b639454615f7	Endometrium	0	Stage IB	not reported	3b9ea115-6fd4-5ead-91ad-38a0290e8a50	no	Serous cystadenocarcinoma, NOS	not reported	1484	25573	No	not reported	8441-03-01	No	Endometrium	not reported	2007	C54.1	not reported	24.9649	a98c4a0a-1da4-5a07-a022-2e1bc468b73f	Not Reported	73	171	1937	not hispanic or latino	Alive	NA	-25573	70	d45a801b-a1cd-51a8-abd6-5b5f4ad4f091	white
TCGA-BG-A0M7-01A	TCGA-BG-A0M7-01A-11R-A040-07	TCGA-BG-A0M7	TCGA-BG-A0M7-01A	TP	Primary solid Tumor	TCGA-BG-A0M7-01A	Primary Tumor	TRUE	released	Not Reported	FALSE	TCGA-BG-A0M7	F9128DAE-F3D0-4738-AC20-E665F22DDC63	260	1	659	d053fa9e-5d19-4940-8915-4a03cb479263	Endometrium	0	Stage IIIC1	not reported	ca893451-6c23-52c1-86ed-65da0df32661	no	Endometrioid adenocarcinoma, NOS	not reported	1937	22096	No	not reported	8380-03-01	No	Endometrium	not reported	2008	C54.1	not reported	39.8438	7ba83248-6954-5f93-b34f-1c416bdd7a23	Not Reported	102	160	1948	not hispanic or latino	Alive	NA	-22096	60	a5a0d889-9d31-55c0-80a8-9c3eb31ed85d	white
TCGA-D1-A177-01A	TCGA-D1-A177-01A-21R-A12I-07	TCGA-D1-A177	TCGA-D1-A177-01A	TP	Primary solid Tumor	TCGA-D1-A177-01A	Primary Tumor	FALSE	released	Not Reported	FALSE	TCGA-D1-A177	28FF1BEE-6F93-4BCA-A6DC-56A1EA8EA337	190	1	227	97587fd4-0f6f-4af5-ac0a-7328abb40e9c	Endometrium	0	Stage IB	not reported	2e0e272b-4997-507a-b791-0d1d28ed2cfd	no	Endometrioid adenocarcinoma, NOS	not reported	548	25602	No	not reported	8380-03-01	No	Endometrium	not reported	2010	C54.1	not reported	22.9398	5b9d01f1-6ff2-5183-ac55-f84e14e4619a	Not Reported	53	152	1940	not hispanic or latino	Alive	NA	-25602	70	dd1d384b-f3e5-53cb-b3e1-cff1a4d84850	white
TCGA-B5-A3FH-01A	TCGA-B5-A3FH-01A-11R-A19W-07	TCGA-B5-A3FH	TCGA-B5-A3FH-01A	TP	Primary solid Tumor	TCGA-B5-A3FH-01A	Primary Tumor	TRUE	released	Not Reported	FALSE	TCGA-B5-A3FH	05AD8EE1-E2F8-42F7-8E6A-380A8EE4770E	480	1	97	f7c02f75-ca0a-4d2d-bd45-d40e77fe74fc	Endometrium	0	Stage IA	not reported	600b71c3-44e0-59ff-b7b7-997e8563788c	no	Endometrioid adenocarcinoma, NOS	not reported	841	27221	No	not reported	8380-03-01	No	Endometrium	not reported	2011	C54.1	not reported	33.2031	3d9772e1-9dfd-5ad8-afdf-e378219ddd6d	Not Reported	85	160	1937	not reported	Alive	NA	-27221	74	deb86788-08c6-59ba-9c5d-5637dd170b6e	black or african american
TCGA-KJ-A3U4-01A	TCGA-KJ-A3U4-01A-11R-A22K-07	TCGA-KJ-A3U4	TCGA-KJ-A3U4-01A	TP	Primary solid Tumor	TCGA-KJ-A3U4-01A	Primary Tumor	TRUE	released	Not Reported	FALSE	TCGA-KJ-A3U4	F0B04416-21FE-4DBC-84BB-7188131399B6	420	1	56	7fcbd3e2-4a71-4ef2-96df-d4be66352d9e	Endometrium	0	Stage IA	not reported	9f60a2c7-9963-59e1-8563-8e4da64db571	yes	Serous cystadenocarcinoma, NOS	not reported	1095	20392	No	not reported	8441-03-01	Not Reported	Endometrium	not reported	2012	C54.1	not reported	35.2617	19cf3c90-19d8-5055-bce8-3a2ee8d532a9	Not Reported	96	165	1957	hispanic or latino	Alive	NA	-20392	55	fdbce5bb-88bb-572b-8b58-e3f94a340c33	white
TCGA-B5-A3FB-01A	TCGA-B5-A3FB-01A-11R-A19W-07	TCGA-B5-A3FB	TCGA-B5-A3FB-01A	TP	Primary solid Tumor	TCGA-B5-A3FB-01A	Primary Tumor	TRUE	released	Not Reported	FALSE	TCGA-B5-A3FB	FA278AFC-C294-48A5-BE7B-B26F4AE3FC5B	350	1	2066	0cea1bde-18ed-4e42-b5f6-3d4ff182b0c0	Endometrium	0	Stage IB	not reported	a6abf562-401d-58f2-9205-ef490b917966	no	Endometrioid adenocarcinoma, NOS	not reported	2844	26779	No	not reported	8380-03-01	No	Endometrium	not reported	2006	C54.1	not reported	39.7924	5867147e-8b9e-5d2f-9597-3f071ac84e40	Not Reported	115	170	1933	not reported	Alive	NA	-26779	73	9f7d00ec-c32d-54a4-b535-29f67966f7b6	black or african american
TCGA-B5-A11I-01A	TCGA-B5-A11I-01A-11R-A10J-07	TCGA-B5-A11I	TCGA-B5-A11I-01A	TP	Primary solid Tumor	TCGA-B5-A11I-01A	Primary Tumor	TRUE	released	Not Reported	FALSE	TCGA-B5-A11I	850EFCC5-484B-4E09-801A-2FAFB4CFD72B	970	1	1974	56652dde-33da-451e-a1c2-6e9884f9915a	Endometrium	0	Stage IVB	not reported	0a88bce6-1fc7-5b47-b586-c3f60a39ed68	no	Adenocarcinoma, NOS	not reported	2303	23857	No	not reported	8140-03-01	No	Endometrium	not reported	2005	C54.1	not reported	49.0487	84717fa6-8c46-51e1-8ad3-f63221b231ad	Not Reported	124	159	1940	not reported	Alive	NA	-23857	65	bbb417a3-02c2-56b4-b115-92346aa6216f	black or african american
TCGA-EO-A3AZ-01A	TCGA-EO-A3AZ-01A-12R-A19W-07	TCGA-EO-A3AZ	TCGA-EO-A3AZ-01A	TP	Primary solid Tumor	TCGA-EO-A3AZ-01A	Primary Tumor	FALSE	released	Not Reported	FALSE	TCGA-EO-A3AZ	EA5D2C1C-703B-46BE-8B16-C40CE4BA0B46	120	1	241	de7f0a98-8365-4dfc-856f-138eae9cef16	Endometrium	0	Stage IB	not reported	6a15561f-5eee-51c1-81ef-a8c63d313591	no	Serous cystadenocarcinoma, NOS	not reported	826	29234	No	not reported	8441-03-01	No	Endometrium	not reported	2011	C54.1	not reported	39.7959	723116d3-1dfd-53e0-844f-5e68c7bdb32d	Not Reported	78	140	1931	not reported	Alive	NA	-29234	80	4d5a76c9-3887-5675-bb43-b0fb50bc0d49	not reported
TCGA-BG-A0YV-01A	TCGA-BG-A0YV-01A-11R-A10J-07	TCGA-BG-A0YV	TCGA-BG-A0YV-01A	TP	Primary solid Tumor	TCGA-BG-A0YV-01A	Primary Tumor	TRUE	released	Not Reported	FALSE	TCGA-BG-A0YV	D037EFD1-22CB-43FE-BE0A-F2189C5FB202	330	1	62	13db3af5-5f71-49b8-95f6-d452062c7ea4	Endometrium	0	Stage IIIA	not reported	6e2eb9bb-87c9-5622-99ea-211fba71718e	yes	Serous cystadenocarcinoma, NOS	not reported	382	24567	No	not reported	8441-03-01	Not Reported	Endometrium	not reported	2010	C54.1	not reported	22.4766	2ac0cf15-c3cb-5c1c-af00-6dfcffd580ed	Not Reported	54	155	1943	not hispanic or latino	Alive	NA	-24567	67	a725b8c8-1661-5ee3-8187-e4cb2286b6ed	white
TCGA-EY-A3L3-01A	TCGA-EY-A3L3-01A-11R-A22K-07	TCGA-EY-A3L3	TCGA-EY-A3L3-01A	TP	Primary solid Tumor	TCGA-EY-A3L3-01A	Primary Tumor	FALSE	released	Not Reported	FALSE	TCGA-EY-A3L3	DBCC8E6F-3AB9-41B2-8266-341509A9FDB3	1020	1	198	9895a2ad-1c08-4e2e-acca-88a3927a2c2d	Endometrium	0	Stage IA	not reported	03da229e-75bb-588f-90bf-84d998331fe1	no	Serous cystadenocarcinoma, NOS	not reported	832	30138	No	not reported	8441-03-01	No	Endometrium	not reported	2011	C54.1	not reported	35.4925	f4e1aa59-e9c8-5a53-82f8-c5ad1ccde310	Not Reported	92	161	1929	not hispanic or latino	Alive	NA	-30138	82	cc57dcd7-5e85-5e52-b35b-4adf130b31d7	black or african american
TCGA-BK-A6W4-01A	TCGA-BK-A6W4-01A-12R-A34R-07	TCGA-BK-A6W4	TCGA-BK-A6W4-01A	TP	Primary solid Tumor	TCGA-BK-A6W4-01A	Primary Tumor	FALSE	released	Not Reported	FALSE	TCGA-BK-A6W4	5F25185F-4F80-4137-A07C-230FB3ACE3AE	180	1	118	780bb0ac-d5dd-447f-a280-3ff49d7849f2	Endometrium	0	Stage IA	not reported	796e258f-42f2-5fdb-8f39-750511699f03	no	Endometrioid adenocarcinoma, NOS	not reported	300	22766	No	not reported	8380-03-01	No	Endometrium	not reported	2013	C54.1	not reported	43.4095	63ba4be2-1e1c-5661-ab87-525f4b944b56	Not Reported	107	157	1951	not hispanic or latino	Alive	NA	-22766	62	13527a4f-c30d-54d3-87c3-f2e6883445da	black or african american
TCGA-AX-A05Y-01A	TCGA-AX-A05Y-01A-11R-A00V-07	TCGA-AX-A05Y	TCGA-AX-A05Y-01A	TP	Primary solid Tumor	TCGA-AX-A05Y-01A	Primary Tumor	FALSE	released	Not Reported	FALSE	TCGA-AX-A05Y	7E7D9403-AA77-4F14-9017-3B69F66D8EBC	230	1	1967	60e1de46-8c8f-4fa9-bc51-ce975d02d5ac	Endometrium	0	Stage IB	not reported	a122877f-69ee-5e1e-975d-3ece1c4e4684	no	Endometrioid adenocarcinoma, NOS	not reported	2684	20904	No	not reported	8380-03-01	No	Endometrium	not reported	2004	C54.1	not reported	33.3866	693d99bb-5af1-5412-915b-467c061fe43c	Not Reported	92	166	1947	not hispanic or latino	Alive	NA	-20904	57	d62cdfef-4a5d-51b3-90a0-369c60216423	white
TCGA-DF-A2KY-01A	TCGA-DF-A2KY-01A-21R-A213-07	TCGA-DF-A2KY	TCGA-DF-A2KY-01A	TP	Primary solid Tumor	TCGA-DF-A2KY-01A	Primary Tumor	FALSE	released	Not Reported	FALSE	TCGA-DF-A2KY	8A35F74A-AFA4-4B2D-931B-FA2DE895F010	960	1	NA	5c46962c-67dc-45cd-842a-d0f71c747bbd	Endometrium	0	Stage IVA	not reported	f5b6b0dd-46c1-5d14-bd23-e714eefaf0d4	no	Endometrioid adenocarcinoma, NOS	not reported	332	18086	No	not reported	8380-03-01	No	Endometrium	not reported	NA	C54.1	not reported	NA	d078f55d-b119-5767-955a-d6f46d6135e5	Not Reported	NA	NA	NA	not reported	Alive	NA	-18086	49	176c0a99-0302-5a6a-b9ad-30ff04e3360c	not reported
TCGA-BG-A3EW-01A	TCGA-BG-A3EW-01A-11R-A22K-07	TCGA-BG-A3EW	TCGA-BG-A3EW-01A	TP	Primary solid Tumor	TCGA-BG-A3EW-01A	Primary Tumor	TRUE	released	Not Reported	FALSE	TCGA-BG-A3EW	0463CA05-339C-4AB9-A236-CEAE733AD5F6	130	1	24	be387236-f691-4303-aa47-be1d67cbdd5e	Endometrium	0	Stage III	not reported	e43255c0-7939-5711-9902-2c989fe7a847	no	Endometrioid adenocarcinoma, NOS	not reported	344	22705	No	not reported	8380-03-01	No	Endometrium	not reported	2011	C54.1	not reported	45.7251	fce2e002-ab7f-5878-b97e-cab6552407b6	Not Reported	126	166	1949	not hispanic or latino	Alive	NA	-22705	62	d1af4708-62fe-5624-9a61-f1542621ba4b	white
TCGA-AX-A2HD-01A	TCGA-AX-A2HD-01A-21R-A17B-07	TCGA-AX-A2HD	TCGA-AX-A2HD-01A	TP	Primary solid Tumor	TCGA-AX-A2HD-01A	Primary Tumor	FALSE	released	Not Reported	FALSE	TCGA-AX-A2HD	83BDA3FE-254F-4F99-B41E-FC1F8C128906	100	1	1175	5a2ede97-0cf7-44d7-a789-92ee9bda3d6c	Endometrium	0	Stage IIIA	not reported	c3080851-f81c-5b94-b205-562399603585	no	Endometrioid adenocarcinoma, NOS	not reported	1414	25499	No	not reported	8380-03-01	No	Endometrium	not reported	2008	C54.1	not reported	22.9719	9c6b1c0f-6943-5a5f-be42-039f5d5fb4ee	Not Reported	51	149	1939	not hispanic or latino	Alive	NA	-25499	69	0cbf6c30-6909-56ac-9390-67b1bba5eaac	white
TCGA-AJ-A3TW-01A	TCGA-AJ-A3TW-01A-11R-A22K-07	TCGA-AJ-A3TW	TCGA-AJ-A3TW-01A	TP	Primary solid Tumor	TCGA-AJ-A3TW-01A	Primary Tumor	FALSE	released	Not Reported	FALSE	TCGA-AJ-A3TW	1271A645-AF29-453E-BEA8-420ECCD0DFDC	230	1	71	25c226fa-c084-4128-8b49-62f1d5538aa0	Endometrium	0	Stage IB	not reported	2c526212-4581-593b-b288-6315a6fdab8f	no	Serous cystadenocarcinoma, NOS	not reported	513	28559	No	not reported	8441-03-01	No	Endometrium	not reported	2012	C54.1	not reported	21.4844	d35d8a96-7e57-5400-a455-a2f5e91b03cf	Not Reported	55	160	1934	not hispanic or latino	Alive	NA	-28559	78	561d660f-959e-5ee1-8989-14eebe9c71a9	white
TCGA-D1-A16O-01A	TCGA-D1-A16O-01A-11R-A12I-07	TCGA-D1-A16O	TCGA-D1-A16O-01A	TP	Primary solid Tumor	TCGA-D1-A16O-01A	Primary Tumor	FALSE	released	Not Reported	FALSE	TCGA-D1-A16O	B4EFFDB8-CB4C-46D7-96AD-9D33DF7163C0	120	1	756	a2befa03-27ec-4d5a-bf12-6ded95a4dd18	Endometrium	0	Stage IB	not reported	ee91774f-4d7a-537f-89de-fb5655fa7819	no	Endometrioid adenocarcinoma, NOS	not reported	1023	16114	No	not reported	8380-03-01	No	Endometrium	not reported	2008	C54.1	not reported	35.713	1e54903b-19d3-55b7-b511-a417f21ad6e2	Not Reported	102	169	1964	not hispanic or latino	Alive	NA	-16114	44	992e1ed5-04f1-53ff-9084-e6594408070b	white
TCGA-FI-A2D5-01A	TCGA-FI-A2D5-01A-11R-A17B-07	TCGA-FI-A2D5	TCGA-FI-A2D5-01A	TP	Primary solid Tumor	TCGA-FI-A2D5-01A	Primary Tumor	TRUE	released	Not Reported	FALSE	TCGA-FI-A2D5	A8F4B3DC-7B7D-4F1F-A909-E23DAE23E52C	60	1	702	d5f6444e-c388-42e9-8b20-7b3a4db8e0db	Endometrium	0	Stage IVB	not reported	c3f99001-ee1d-5f72-b8f7-416690803ed2	yes	Endometrioid adenocarcinoma, NOS	not reported	NA	20666	No	not reported	8380-03-01	Not Reported	Endometrium	not reported	2009	C54.1	not reported	35.9375	8913283d-14b2-5ca1-87e7-f9c907ba689e	Not Reported	92	160	1953	not hispanic or latino	Dead	2010	-20666	56	e289b51f-d0b4-53a0-b413-30c24ce2f776	white
TCGA-A5-A0R9-01A	TCGA-A5-A0R9-01A-11R-A104-07	TCGA-A5-A0R9	TCGA-A5-A0R9-01A	TP	Primary solid Tumor	TCGA-A5-A0R9-01A	Primary Tumor	TRUE	released	Not Reported	FALSE	TCGA-A5-A0R9	0AAD58D4-7865-4235-AE18-8685DC5F4FE1	270	1	471	986ac6ac-087f-412b-bb0c-9be10d104989	Endometrium	0	Stage IA	not reported	c1a50eaf-8bbe-5be7-b81e-efb5e1921af2	no	Endometrioid adenocarcinoma, NOS	not reported	749	18982	No	not reported	8380-03-01	No	Endometrium	not reported	2009	C54.1	not reported	54.5749	0d99fb9b-4664-57eb-ac00-ed3f48bf8905	Not Reported	145	163	1958	not hispanic or latino	Alive	NA	-18982	51	e1dc80db-4a53-5b1c-9d21-5577d2a116db	white
TCGA-A5-A0GV-01A	TCGA-A5-A0GV-01A-31R-A16W-07	TCGA-A5-A0GV	TCGA-A5-A0GV-01A	TP	Primary solid Tumor	TCGA-A5-A0GV-01A	Primary Tumor	TRUE	released	Not Reported	FALSE	TCGA-A5-A0GV	0E6417D3-6E95-4EEF-AE93-40D69D4F6525	330	1	454	339926e1-61e6-4256-a808-f931aa2c17d2	Endometrium	0	Stage IA	not reported	e71ae858-ef0c-5ca2-a931-dbf8abbb0e7b	no	Endometrioid adenocarcinoma, NOS	not reported	1643	24540	No	not reported	8380-03-01	No	Endometrium	not reported	2009	C54.1	not reported	25.2363	63456843-86ba-5082-93e7-00bab5612ab1	Not Reported	63	158	1942	not hispanic or latino	Alive	NA	-24540	67	42b773b4-de7e-563d-b394-022955a80a1b	white
TCGA-B5-A1MZ-01A	TCGA-B5-A1MZ-01A-11R-A144-07	TCGA-B5-A1MZ	TCGA-B5-A1MZ-01A	TP	Primary solid Tumor	TCGA-B5-A1MZ-01A	Primary Tumor	TRUE	released	Not Reported	FALSE	TCGA-B5-A1MZ	071A53F9-6E40-4402-8353-BB963AFE5C33	130	1	114	cba2dcfb-5988-435c-99c1-445a36c6082f	Endometrium	0	Stage IA	not reported	474dca13-43a1-5c7a-8fa9-21dfd1a79d7b	no	Endometrioid adenocarcinoma, NOS	not reported	1598	19955	No	not reported	8380-03-01	No	Endometrium	not reported	2010	C54.1	not reported	41.3703	dcd65c55-1006-55e9-a1f7-b0fdd38403a9	Not Reported	114	166	1956	not reported	Alive	NA	-19955	54	d0725cda-50ff-56dc-a9bd-64f4ae186931	white
TCGA-D1-A1NW-01A	TCGA-D1-A1NW-01A-11R-A14M-07	TCGA-D1-A1NW	TCGA-D1-A1NW-01A	TP	Primary solid Tumor	TCGA-D1-A1NW-01A	Primary Tumor	FALSE	released	Not Reported	FALSE	TCGA-D1-A1NW	10E1E872-408C-458D-9438-00F5ECA3083A	80	1	199	b79a1d9c-02ef-4192-beb3-bca8b362eb2e	Endometrium	0	Stage IVB	not reported	5d5d849c-052c-5063-ade9-20bd9e3e4943	no	Serous cystadenocarcinoma, NOS	not reported	22	26556	No	not reported	8441-03-01	No	Endometrium	not reported	2010	C54.1	not reported	38.2812	248a0f69-967e-5d4c-acbb-715c3c04cc74	Not Reported	98	160	1938	not hispanic or latino	Alive	NA	-26556	72	694e78fe-7a46-5958-8551-9345298fe4ba	white
TCGA-A5-A2K3-01A	TCGA-A5-A2K3-01A-11R-A32Y-07	TCGA-A5-A2K3	TCGA-A5-A2K3-01A	TP	Primary solid Tumor	TCGA-A5-A2K3-01A	Primary Tumor	TRUE	released	Not Reported	FALSE	TCGA-A5-A2K3	D38D2FD4-78EF-4F49-976E-529055A6D9A9	120	1	1431	b6e6722f-cefe-4eb7-8545-94383659db9a	Endometrium	0	Stage IA	not reported	18dc7277-755f-57f0-adad-d98b47ecb6d1	no	Serous cystadenocarcinoma, NOS	not reported	2012	24907	No	not reported	8441-03-01	No	Endometrium	not reported	2007	C54.1	not reported	31.25	d7b1c567-84eb-57ac-ba1d-fc5be9dc4c1e	Not Reported	80	160	1939	not hispanic or latino	Alive	NA	-24907	68	018043c6-bd82-5183-8d98-7b422d6d321c	white
TCGA-AP-A05H-01A	TCGA-AP-A05H-01A-11R-A00V-07	TCGA-AP-A05H	TCGA-AP-A05H-01A	TP	Primary solid Tumor	TCGA-AP-A05H-01A	Primary Tumor	TRUE	released	Not Reported	FALSE	TCGA-AP-A05H	805B997D-9755-4AC1-8695-294806148F25	210	1	706	e417cb26-f6e8-4a31-b7e0-5bb43fd587b1	Endometrium	0	Stage IB	not reported	5814746b-6afc-5eda-90ad-4e03e226a6dc	no	Serous cystadenocarcinoma, NOS	not reported	1385	27744	No	not reported	8441-03-01	No	Endometrium	not reported	2008	C54.1	not reported	38.0196	e67bd6f4-8e38-52c7-9e2f-4c929dca598c	Not Reported	89	153	1933	not reported	Alive	NA	-27744	75	73f1bca1-fc2b-5767-899a-8ff467a68d62	white
TCGA-AX-A3FV-01A	TCGA-AX-A3FV-01A-11R-A22K-07	TCGA-AX-A3FV	TCGA-AX-A3FV-01A	TP	Primary solid Tumor	TCGA-AX-A3FV-01A	Primary Tumor	FALSE	released	Not Reported	FALSE	TCGA-AX-A3FV	0D1601D0-E0F4-4DBA-91EA-62092FE8621F	100	1	799	1661922c-cd0a-4b1e-a9bf-4aefe10654a6	Endometrium	0	Stage IIIA	not reported	29e797a7-4a65-573e-b3a7-8650ffca6ed2	no	Endometrioid adenocarcinoma, NOS	not reported	-6	22752	No	not reported	8380-03-01	No	Endometrium	not reported	2009	C54.1	not reported	48.9093	a405c9ed-a2fe-52ee-9dd3-fe6c3c7fbeb8	Not Reported	113	152	1947	not hispanic or latino	Alive	NA	-22752	62	68eeb680-0c16-5cd2-ad66-077e1551696c	white
TCGA-D1-A16F-01A	TCGA-D1-A16F-01A-11R-A12I-07	TCGA-D1-A16F	TCGA-D1-A16F-01A	TP	Primary solid Tumor	TCGA-D1-A16F-01A	Primary Tumor	FALSE	released	Not Reported	FALSE	TCGA-D1-A16F	E89C4CBF-45D5-405D-A673-F67186C206B3	280	1	783	25b73036-0cd7-43e1-b40e-b2e01c1b7247	Endometrium	0	Stage IB	not reported	f14db50e-6bd3-55e2-9bc0-0a71a28eae56	no	Endometrioid adenocarcinoma, NOS	not reported	80	22242	No	not reported	8380-03-01	No	Endometrium	not reported	2008	C54.1	not reported	36.5126	7a07d5ed-f44d-5740-ba0c-33040e723b46	Not Reported	90	157	1948	not hispanic or latino	Alive	NA	-22242	60	6ce087d0-d4e5-5568-a73d-d12df1aba4d9	white
TCGA-JU-AAVI-01A	TCGA-JU-AAVI-01A-11R-A40A-07	TCGA-JU-AAVI	TCGA-JU-AAVI-01A	TP	Primary solid Tumor	TCGA-JU-AAVI-01A	Primary Tumor	TRUE	released	Not Reported	FALSE	TCGA-JU-AAVI	8639CE54-3D67-4E2E-BECB-26755EE726C5	20	1	139	1b186f8e-06a6-488b-b4ce-f59cb0318034	Endometrium	0	Stage IIIC1	not reported	f3001592-e8ec-56a5-8d72-3d58846fe180	no	Serous cystadenocarcinoma, NOS	not reported	236	22289	No	not reported	8441-03-01	No	Endometrium	not reported	2013	C54.1	not reported	53.7778	2fda767d-3b7e-5a8f-8783-ac99625a5402	Not Reported	121	150	1952	not hispanic or latino	Dead	NA	-22289	61	f907a2a5-22a2-58dd-866e-d9feb0d7969f	black or african american
TCGA-AX-A06L-01A	TCGA-AX-A06L-01A-11R-A118-07	TCGA-AX-A06L	TCGA-AX-A06L-01A	TP	Primary solid Tumor	TCGA-AX-A06L-01A	Primary Tumor	FALSE	released	Not Reported	FALSE	TCGA-AX-A06L	926937F8-6057-4D39-BB3B-0115B0ACFE1A	250	1	1499	cacec107-78de-47c7-9386-dbefcfc1f07a	Endometrium	0	Stage IB	not reported	5ade4692-b9f4-5130-802d-4408788d54fe	no	Endometrioid adenocarcinoma, NOS	not reported	1845	23294	No	not reported	8380-03-01	No	Endometrium	not reported	2006	C54.1	not reported	43.2082	85a52fcc-f951-51f5-a7b8-240c2adde653	Not Reported	112	161	1943	not reported	Alive	NA	-23294	63	316d7ad8-9075-5bbb-b4b3-a38a05ae77c3	white
TCGA-BG-A3PP-01A	TCGA-BG-A3PP-01A-11R-A22K-07	TCGA-BG-A3PP	TCGA-BG-A3PP-01A	TP	Primary solid Tumor	TCGA-BG-A3PP-01A	Primary Tumor	TRUE	released	Not Reported	FALSE	TCGA-BG-A3PP	728D12CF-B846-49B7-8B16-463460CAD5C0	320	1	143	b3533e99-9a5d-46a5-8d7e-d1b6192d5edd	Endometrium	0	Stage II	not reported	0facab6a-307d-5b57-af33-9afebf96a986	no	Serous cystadenocarcinoma, NOS	not reported	681	30227	No	not reported	8441-03-01	No	Endometrium	not reported	2011	C54.1	not reported	NA	bbd5e0eb-5769-510a-ba7f-0a38d9fea1da	Not Reported	NA	NA	1929	not hispanic or latino	Alive	NA	-30227	82	190653c3-b629-5caf-8cad-8a6dfc4b62f9	white
TCGA-B5-A1MU-01A	TCGA-B5-A1MU-01A-11R-A13S-07	TCGA-B5-A1MU	TCGA-B5-A1MU-01A	TP	Primary solid Tumor	TCGA-B5-A1MU-01A	Primary Tumor	TRUE	released	Not Reported	FALSE	TCGA-B5-A1MU	FC3D9B79-4CAD-4F62-892C-C830B24E50DD	260	1	1834	bb3bdc38-8011-4427-a863-eba7a6cfff69	Endometrium	0	Stage IVB	not reported	13c28c27-513b-56ac-9f50-4a80d1dd06b2	no	Serous cystadenocarcinoma, NOS	not reported	NA	29027	No	not reported	8441-03-01	No	Endometrium	not reported	2006	C54.1	not reported	20.3619	b6f82407-1bc9-566e-8db9-414c2becd5aa	Not Reported	44	147	1927	not reported	Dead	2010	-29027	79	202c205f-99be-54e1-b30f-7cc2d63ef130	white
TCGA-A5-A0RA-01A	TCGA-A5-A0RA-01A-21R-A104-07	TCGA-A5-A0RA	TCGA-A5-A0RA-01A	TP	Primary solid Tumor	TCGA-A5-A0RA-01A	Primary Tumor	TRUE	released	Not Reported	FALSE	TCGA-A5-A0RA	EB6E4309-9CE1-468A-A94B-907874BDE9DE	270	1	492	4ed231ee-0e54-4ac5-8278-1061ad3972a2	Endometrium	0	Stage IB	not reported	b4cac064-3445-58c8-8349-dbf25cf9fe3d	no	Endometrioid adenocarcinoma, NOS	not reported	884	25060	No	not reported	8380-03-01	No	Endometrium	not reported	2009	C54.1	not reported	47.0343	aaaca63f-90b0-5526-88c9-b08163906748	Not Reported	113	155	1941	not hispanic or latino	Alive	NA	-25060	68	0c86e026-26be-5c46-b41c-fa8aaaf5668b	white
TCGA-BG-A0MK-01A	TCGA-BG-A0MK-01A-51R-A19W-07	TCGA-BG-A0MK	TCGA-BG-A0MK-01A	TP	Primary solid Tumor	TCGA-BG-A0MK-01A	Primary Tumor	TRUE	released	Not Reported	FALSE	TCGA-BG-A0MK	9D631FCB-78A9-4CA9-A033-D66CB78D8CA3	1100	1	1399	24678d73-94e1-49b4-a772-bda6a02d6075	Endometrium	0	Stage IIB	not reported	d4f3ce8c-2851-5c83-b8ab-35ab88dbe5ed	no	Endometrioid adenocarcinoma, NOS	not reported	NA	19034	No	not reported	8380-03-01	No	Endometrium	not reported	2006	C54.1	not reported	NA	fdbdaae8-8c77-515c-9825-dbe9990a51bf	Not Reported	NA	NA	1954	not hispanic or latino	Dead	2009	-19034	52	a4b71057-d927-5959-83ac-9a5e77c626eb	black or african american
TCGA-EO-A2CH-01A	TCGA-EO-A2CH-01A-11R-A180-07	TCGA-EO-A2CH	TCGA-EO-A2CH-01A	TP	Primary solid Tumor	TCGA-EO-A2CH-01A	Primary Tumor	FALSE	released	Not Reported	FALSE	TCGA-EO-A2CH	B4A5577E-C043-4D25-8D53-77A43C5EC0CC	80	1	802	f0906353-4c3b-4f71-9b0b-cb1477450013	Endometrium	0	Stage IVB	not reported	70b51cda-35f6-5d26-b3cf-78d6593f9bca	no	Serous cystadenocarcinoma, NOS	not reported	NA	26966	No	not reported	8441-03-01	No	Endometrium	not reported	2009	C54.1	not reported	28.5665	27d5dc16-87d0-5b6f-b708-e697b47c17d7	Not Reported	66	152	1936	not reported	Dead	2010	-26966	73	0941ebb2-1a6b-5219-84c0-ff018fe2668f	not reported
TCGA-A5-A3LO-01A	TCGA-A5-A3LO-01A-11R-A22K-07	TCGA-A5-A3LO	TCGA-A5-A3LO-01A	TP	Primary solid Tumor	TCGA-A5-A3LO-01A	Primary Tumor	TRUE	released	Not Reported	FALSE	TCGA-A5-A3LO	2AB1F28D-151D-4AFE-807A-9F98B48C51CE	160	1	182	3bf209df-55b0-4f3f-b98e-9a13fe5e8955	Endometrium	0	Stage IB	not reported	2baac3d4-74dd-5577-af66-fc9044528a99	no	Endometrioid adenocarcinoma, NOS	not reported	776	23401	No	not reported	8380-03-01	No	Endometrium	not reported	2011	C54.1	not reported	36.4938	166fe51d-f5e5-54d4-8d0d-f457d2efbff6	Not Reported	103	168	1947	not hispanic or latino	Alive	NA	-23401	64	a86dfa2e-5d13-51d3-bf8e-cad075653a3d	white
TCGA-EO-A3B1-01A	TCGA-EO-A3B1-01A-12R-A19W-07	TCGA-EO-A3B1	TCGA-EO-A3B1-01A	TP	Primary solid Tumor	TCGA-EO-A3B1-01A	Primary Tumor	FALSE	released	Not Reported	FALSE	TCGA-EO-A3B1	D3309430-5427-4FAD-BDD6-A6E9BABE29D2	90	1	163	7407e162-9e38-49d0-9957-6e98775f5475	Endometrium	0	Stage IB	not reported	fa7982cc-0b59-5be3-807e-b2dafcb02b85	no	Serous cystadenocarcinoma, NOS	not reported	820	23162	No	not reported	8441-03-01	No	Endometrium	not reported	2011	C54.1	not reported	32.1799	36d80709-11f7-5660-b71b-12487da44b23	Not Reported	93	170	1948	not reported	Alive	NA	-23162	63	6f899329-75a0-56df-99c2-e4cc79c2a1c4	not reported
TCGA-AJ-A3NC-01A	TCGA-AJ-A3NC-01A-11R-A22K-07	TCGA-AJ-A3NC	TCGA-AJ-A3NC-01A	TP	Primary solid Tumor	TCGA-AJ-A3NC-01A	Primary Tumor	FALSE	released	Not Reported	FALSE	TCGA-AJ-A3NC	B6DB87F4-E88A-4209-92E2-75ADB364FB28	300	1	282	2398c565-2432-4fe9-bf9a-13ed877badea	Endometrium	0	Stage IA	not reported	53218018-d835-5878-a24c-d303aede851f	no	Endometrioid adenocarcinoma, NOS	not reported	1125	23353	No	not reported	8380-03-01	No	Endometrium	not reported	2011	C54.1	not reported	38.9739	aaeea8bd-b083-526c-9941-e37eb1f1508c	Not Reported	110	168	1948	not reported	Alive	NA	-23353	63	af950860-01d9-57e3-a223-7ae401b8c798	white
TCGA-B5-A11U-01A	TCGA-B5-A11U-01A-11R-A118-07	TCGA-B5-A11U	TCGA-B5-A11U-01A	TP	Primary solid Tumor	TCGA-B5-A11U-01A	Primary Tumor	TRUE	released	Not Reported	FALSE	TCGA-B5-A11U	1EF2CB28-A515-4E9D-9148-CC1A2DF77F60	220	1	371	52265b60-6f79-4e28-92a9-f4f5bee5a95e	Endometrium	0	Stage IVB	not reported	99639fd2-381e-57f3-8de0-6e9f3dd7f6fc	no	Endometrioid adenocarcinoma, NOS	not reported	509	27160	No	not reported	8380-03-01	No	Endometrium	not reported	2009	C54.1	not reported	26.4024	b5ac85f0-3b75-50ce-925d-40898d003acc	Not Reported	61	152	1935	not reported	Alive	NA	-27160	74	c0fa632c-0f09-59bd-9e43-fb1211bd54cb	black or african american
TCGA-D1-A168-01A	TCGA-D1-A168-01A-31R-A12I-07	TCGA-D1-A168	TCGA-D1-A168-01A	TP	Primary solid Tumor	TCGA-D1-A168-01A	Primary Tumor	FALSE	released	Not Reported	FALSE	TCGA-D1-A168	B9D9D808-17B1-415F-9E58-4FDBC1BF30C0	120	1	821	b44c673e-9560-4b59-9ff3-34ce230cad1c	Endometrium	0	Stage IB	not reported	a6f898ce-d3bf-5b6a-bf29-7a86fb211048	no	Endometrioid adenocarcinoma, NOS	not reported	1098	24586	No	not reported	8380-03-01	No	Endometrium	not reported	2008	C54.1	not reported	28.959	4880dd0e-c6a3-59cc-a796-22b6c0e428b3	Not Reported	76	162	1941	not hispanic or latino	Alive	NA	-24586	67	877d24ed-dd52-5247-95aa-d023b682a6dd	white
TCGA-AP-A0LV-01A	TCGA-AP-A0LV-01A-11R-A040-07	TCGA-AP-A0LV	TCGA-AP-A0LV-01A	TP	Primary solid Tumor	TCGA-AP-A0LV-01A	Primary Tumor	TRUE	released	Not Reported	FALSE	TCGA-AP-A0LV	75767B04-9FDF-4EE9-8DFF-350B60AF281C	280	1	341	f5c82191-3e5a-479a-b0e4-77f6ac14b3cc	Endometrium	0	Stage IA	not reported	3d9dedea-6420-562b-96e0-30befcd1d44f	no	Endometrioid adenocarcinoma, NOS	not reported	763	14556	No	not reported	8380-03-01	No	Endometrium	not reported	2009	C54.1	not reported	32.8947	e9f8bc3d-30f9-5857-9037-8a9943fe5747	Not Reported	76	152	1970	not reported	Alive	NA	-14556	39	5b89e6af-bc94-5d29-9aae-508edc9f7ae2	white
TCGA-A5-A0VP-01A	TCGA-A5-A0VP-01A-21R-A104-07	TCGA-A5-A0VP	TCGA-A5-A0VP-01A	TP	Primary solid Tumor	TCGA-A5-A0VP-01A	Primary Tumor	TRUE	released	Not Reported	FALSE	TCGA-A5-A0VP	960B26D6-F9BA-4099-B6F4-6D1DEA6C0F0F	210	1	930	f1fbe4ac-f3fd-4609-9a2b-507820abe77e	Endometrium	0	Stage IA	not reported	956c0fb2-eb4d-52ce-9e44-b01eaab459fb	no	Endometrioid adenocarcinoma, NOS	not reported	1288	27335	No	not reported	8380-03-01	No	Endometrium	not reported	2008	C54.1	not reported	21.83	4ca458f8-e709-5c31-8435-d938e8b0e5d8	Not Reported	58	163	1934	not hispanic or latino	Alive	NA	-27335	74	ad5dab9e-da95-57a2-aee7-1d0708b16f05	white
TCGA-BK-A0C9-01A	TCGA-BK-A0C9-01A-11R-A00V-07	TCGA-BK-A0C9	TCGA-BK-A0C9-01A	TP	Primary solid Tumor	TCGA-BK-A0C9-01A	Primary Tumor	FALSE	released	Not Reported	FALSE	TCGA-BK-A0C9	3E14F5F3-2C40-403F-A499-BE64857E8559	490	1	192	155181e3-7733-44be-8ef8-7e24cebb59a4	Endometrium	0	Stage IB	not reported	69aaab7d-9b61-55a8-b617-f1ed370f06c3	no	Endometrioid adenocarcinoma, NOS	not reported	1092	20876	No	not reported	8380-03-01	No	Endometrium	not reported	2009	C54.1	not reported	44.9972	ee2e38b8-a7a3-5129-861c-989087ff4f2a	Not Reported	127	168	1952	not hispanic or latino	Alive	NA	-20876	57	dbc9ef72-8377-52a7-b0cc-6a29c0c1c174	white
TCGA-D1-A16N-01A	TCGA-D1-A16N-01A-11R-A12I-07	TCGA-D1-A16N	TCGA-D1-A16N-01A	TP	Primary solid Tumor	TCGA-D1-A16N-01A	Primary Tumor	FALSE	released	Not Reported	FALSE	TCGA-D1-A16N	81CFA07C-5FCE-41F3-88D1-FFD17840B293	240	1	629	6d916a47-dcff-4c98-9e88-348aaa353f98	Endometrium	0	Stage IIIA	not reported	5fd69136-43be-59b2-8e31-a625adbfba40	no	Endometrioid adenocarcinoma, NOS	not reported	945	18787	No	not reported	8380-03-01	No	Endometrium	not reported	2009	C54.1	not reported	37.0447	c93fb777-88bb-5c1c-8e8a-57d2cbdf7467	Not Reported	89	155	1958	not hispanic or latino	Alive	NA	-18787	51	f0036ae7-4205-5040-8e3e-a693f85e34ec	white
TCGA-A5-A1OK-01A	TCGA-A5-A1OK-01A-11R-A14M-07	TCGA-A5-A1OK	TCGA-A5-A1OK-01A	TP	Primary solid Tumor	TCGA-A5-A1OK-01A	Primary Tumor	TRUE	released	Not Reported	FALSE	TCGA-A5-A1OK	1B0C95FC-7AA7-4F82-807D-85C579B6BF74	250	1	113	0eaf63cf-3cf6-4049-b0ab-aedb65db648d	Endometrium	0	Stage IIIA	not reported	e73b3dc2-47fc-5c48-8b85-fa0416bad555	yes	Endometrioid adenocarcinoma, NOS	not reported	917	23179	No	not reported	8380-03-01	Not Reported	Endometrium	not reported	2010	C54.1	not reported	31.9559	2093f8b4-d6c1-5c15-ba5a-53d89e5b372c	Not Reported	87	165	1947	not hispanic or latino	Alive	NA	-23179	63	b346824d-c961-5a69-978a-f04452f8b1f0	white
TCGA-AX-A2HC-11A	TCGA-AX-A2HC-11A-11R-A32Y-07	TCGA-AX-A2HC	TCGA-AX-A2HC-11A	NT	Solid Tissue Normal	TCGA-AX-A2HC-11A	Solid Tissue Normal	FALSE	released	Not Reported	FALSE	TCGA-AX-A2HC	NA	120	11	1786	82851d79-abe1-4fa0-8f28-86b2a9656dc6	Endometrium	0	Stage IIIC	not reported	338fe46f-b6a4-50ed-8fc2-2ff30bca40e1	no	Endometrioid adenocarcinoma, NOS	not reported	1044	19485	No	not reported	8380-03-01	No	Endometrium	not reported	2006	C54.1	not reported	47.2681	6308ecf6-0bd6-5496-9db7-67a1943c1fc2	Not Reported	118	158	1953	not hispanic or latino	Alive	NA	-19485	53	baa2500b-d4c9-5e0f-bc4a-41390e221f01	black or african american
TCGA-B5-A11W-01A	TCGA-B5-A11W-01A-12R-A118-07	TCGA-B5-A11W	TCGA-B5-A11W-01A	TP	Primary solid Tumor	TCGA-B5-A11W-01A	Primary Tumor	TRUE	released	Not Reported	FALSE	TCGA-B5-A11W	C5762F7C-AB69-40D0-A9D0-71A6281F30AF	310	1	258	ac3c028c-d36b-489b-a3d9-a7f4783de5eb	Endometrium	0	Stage IB	not reported	86b131a8-df1c-5e14-b809-1f0ff6bd3306	no	Endometrioid adenocarcinoma, NOS	not reported	593	22365	No	not reported	8380-03-01	No	Endometrium	not reported	2010	C54.1	not reported	38.3906	c0c1cab2-2aed-526b-a4e8-f386e1db07ec	Not Reported	102	163	1949	not reported	Alive	NA	-22365	61	5a99a5f6-68c6-5de3-97e6-d1990afc1648	white
TCGA-D1-A0ZQ-01A	TCGA-D1-A0ZQ-01A-11R-A118-07	TCGA-D1-A0ZQ	TCGA-D1-A0ZQ-01A	TP	Primary solid Tumor	TCGA-D1-A0ZQ-01A	Primary Tumor	FALSE	released	Not Reported	FALSE	TCGA-D1-A0ZQ	BAC6E925-0499-41AD-9F58-2CB8E3EE058E	120	1	540	e20471d5-a261-448b-9a6f-fd3be8ed5c04	Endometrium	0	Stage IB	not reported	25abd952-109e-5bdf-95e0-cac38a8354c0	no	Endometrioid adenocarcinoma, NOS	not reported	0	32872	No	not reported	8380-03-01	No	Endometrium	not reported	2009	C54.1	not reported	28.7201	6f3567eb-401a-560f-bc9e-3eacb32d62fc	Not Reported	69	155	1919	not hispanic or latino	Alive	NA	-32872	90	94dfa136-8422-58f4-a7c3-0856703cb127	white
TCGA-DF-A2L0-01A	TCGA-DF-A2L0-01A-11R-A180-07	TCGA-DF-A2L0	TCGA-DF-A2L0-01A	TP	Primary solid Tumor	TCGA-DF-A2L0-01A	Primary Tumor	FALSE	released	Not Reported	FALSE	TCGA-DF-A2L0	1679CA2C-86BF-41D1-96E1-62FC89D9AAA7	520	1	NA	e3f9c326-544d-46e2-a58e-fc95e5ecd702	Endometrium	NA	Stage IIIC	not reported	40f97b80-edac-5aea-ac69-928d372f2a80	no	Endometrioid adenocarcinoma, NOS	not reported	NA	22200	No	not reported	8380-03-01	No	Endometrium	not reported	NA	C54.1	not reported	33.6593	577b8e08-5415-5aaf-b372-7c9e70c19c55	Not Reported	95	168	NA	not reported	Dead	NA	-22200	60	e7e96bee-ac74-59ef-bb8f-80dcfcd1df95	not reported
TCGA-B5-A11N-01A	TCGA-B5-A11N-01A-11R-A118-07	TCGA-B5-A11N	TCGA-B5-A11N-01A	TP	Primary solid Tumor	TCGA-B5-A11N-01A	Primary Tumor	TRUE	released	Not Reported	FALSE	TCGA-B5-A11N	A4C1DE15-A45A-4D31-B363-C6652370C09C	370	1	1140	d3222a2c-6715-4eea-88b0-4006f61c736b	Endometrium	0	Stage IA	not reported	d6158568-3774-5c50-aaa7-671bf85d5032	no	Endometrioid adenocarcinoma, NOS	not reported	1876	25442	No	not reported	8380-03-01	No	Endometrium	not reported	2007	C54.1	not reported	29.7265	276d0a4b-0086-5139-ba87-11369514f219	Not Reported	90	174	1938	not reported	Alive	NA	-25442	69	ef38b762-6e65-5a5f-985e-ae40bec376aa	white
TCGA-EY-A2OM-01A	TCGA-EY-A2OM-01A-11R-A18M-07	TCGA-EY-A2OM	TCGA-EY-A2OM-01A	TP	Primary solid Tumor	TCGA-EY-A2OM-01A	Primary Tumor	FALSE	released	Not Reported	FALSE	TCGA-EY-A2OM	7C46CE28-FC96-47FD-A133-B95EA93E1D8B	640	1	176	2d9888f8-fa53-44a3-8e1c-20479cee4584	Endometrium	0	Stage IA	not reported	3b3e60e4-d5c1-5cf1-9ead-8a675165db70	no	Endometrioid adenocarcinoma, NOS	not reported	694	20398	No	not reported	8380-03-01	No	Endometrium	not reported	2011	C54.1	not reported	47.6108	84aa203b-21cb-5150-bfab-32dda360a4f0	Not Reported	110	152	1956	not hispanic or latino	Alive	NA	-20398	55	913d2af6-77a5-5410-a188-fe74d2567774	white
TCGA-D1-A16I-01A	TCGA-D1-A16I-01A-11R-A12I-07	TCGA-D1-A16I	TCGA-D1-A16I-01A	TP	Primary solid Tumor	TCGA-D1-A16I-01A	Primary Tumor	FALSE	released	Not Reported	FALSE	TCGA-D1-A16I	3D30B053-444A-4F4D-B451-EB8746A157A2	190	1	763	62a1ff9f-f730-4703-8271-89e1a123da65	Endometrium	0	Stage IC	not reported	1e7f4048-0130-582a-9efb-c35579987389	no	Serous cystadenocarcinoma, NOS	not reported	NA	22836	No	not reported	8441-03-01	No	Endometrium	not reported	2008	C54.1	not reported	31.6158	a2082423-f611-5d19-84fd-2b195e9dd8e7	Not Reported	84	163	1946	not hispanic or latino	Dead	2008	-22836	62	83564807-d14e-5322-865d-4869b93fc86d	white
TCGA-AJ-A8CT-01A	TCGA-AJ-A8CT-01A-11R-A37O-07	TCGA-AJ-A8CT	TCGA-AJ-A8CT-01A	TP	Primary solid Tumor	TCGA-AJ-A8CT-01A	Primary Tumor	FALSE	released	Not Reported	FALSE	TCGA-AJ-A8CT	67EF8128-8F99-4B19-9B64-9C5E5BD0786F	60	1	587	bfe80d89-f6e6-4ec9-9d0a-8a46ed80082c	Endometrium	0	Stage IA	not reported	2e7d9194-0cb7-5ba2-912c-90ac968c8b4d	no	Endometrioid adenocarcinoma, NOS	not reported	82	21515	No	not reported	8380-03-01	No	Endometrium	not reported	2012	C54.1	not reported	42.2406	08099bbe-9e3f-56f9-923e-e5a72e2eca8c	Not Reported	115	165	1954	not reported	Alive	NA	-21515	58	dac92b16-78e8-5599-94e2-bf73feae8378	black or african american
TCGA-AX-A06B-01A	TCGA-AX-A06B-01A-11R-A00V-07	TCGA-AX-A06B	TCGA-AX-A06B-01A	TP	Primary solid Tumor	TCGA-AX-A06B-01A	Primary Tumor	FALSE	released	Not Reported	FALSE	TCGA-AX-A06B	394E8BCD-1BE6-44C4-BDAC-D251A6C08E2B	210	1	1563	a43f90b7-4a6c-423c-82de-ad2c330ae0fb	Endometrium	0	Stage IIA	not reported	181824f3-502b-50d8-a5a6-1308d7c7fed1	yes	Endometrioid adenocarcinoma, NOS	not reported	2058	26348	No	not reported	8380-03-01	Not Reported	Endometrium	not reported	2005	C54.1	not reported	40.7877	f49ae067-0c1b-5f64-9e09-3bcc404c8411	Not Reported	93	151	1933	not hispanic or latino	Alive	NA	-26348	72	26a37a66-829e-5cad-b2d4-c18ad2b5d28f	white
TCGA-E6-A2P9-01A	TCGA-E6-A2P9-01A-11R-A19W-07	TCGA-E6-A2P9	TCGA-E6-A2P9-01A	TP	Primary solid Tumor	TCGA-E6-A2P9-01A	Primary Tumor	TRUE	released	Not Reported	FALSE	TCGA-E6-A2P9	EF7B01C4-0952-4FE8-B128-2A43FA31E6F5	230	1	189	9c35e13b-87fc-4dc4-a847-dba192079ec1	Endometrium	0	Stage IA	not reported	659e3007-fec4-561b-a424-41c0e035dc24	no	Endometrioid adenocarcinoma, NOS	not reported	1386	24088	No	not reported	8380-03-01	No	Endometrium	not reported	2011	C54.1	not reported	41.7655	939c26c6-a93e-5caa-989b-16e875224c8f	Not Reported	125	173	1946	not hispanic or latino	Alive	NA	-24088	65	f4b4d94a-2b7d-53bd-8d10-811b893eed5d	white
TCGA-B5-A11Y-01A	TCGA-B5-A11Y-01A-21R-A10J-07	TCGA-B5-A11Y	TCGA-B5-A11Y-01A	TP	Primary solid Tumor	TCGA-B5-A11Y-01A	Primary Tumor	TRUE	released	Not Reported	FALSE	TCGA-B5-A11Y	4FA7876E-EF1B-4EBA-99F9-1D26099B2CA1	580	1	244	24ddff8e-237c-47a0-acde-ce602cd70739	Endometrium	0	Stage IB	not reported	f93b188b-6244-59fe-9580-e068f8f319dd	no	Endometrioid adenocarcinoma, secretory variant	not reported	560	21860	No	not reported	8382-03-01	No	Endometrium	not reported	2010	C54.1	not reported	24.0055	dee837c1-5a9a-5b76-be3b-8c5da8965adf	Not Reported	63	162	1951	not reported	Alive	NA	-21860	59	0ac0360f-5df5-52b5-a219-49f145a7e2ba	white
TCGA-AJ-A3IA-01A	TCGA-AJ-A3IA-01A-11R-A213-07	TCGA-AJ-A3IA	TCGA-AJ-A3IA-01A	TP	Primary solid Tumor	TCGA-AJ-A3IA-01A	Primary Tumor	FALSE	released	Not Reported	FALSE	TCGA-AJ-A3IA	883486F6-0EDF-4BBC-8412-67F31351427B	35	1	66	0fb7ceae-cf5d-4e98-8ad8-114947b6e7e3	Endometrium	0	Stage IB	not reported	15536478-e5fd-539a-9ce0-3beb75abd69f	yes	Serous cystadenocarcinoma, NOS	not reported	633	28470	No	not reported	8441-03-01	Not Reported	Endometrium	not reported	2011	C54.1	not reported	23.5304	96f1dafe-b560-5350-8c4e-e6a36276b72c	Not Reported	58	157	1934	not hispanic or latino	Alive	NA	-28470	77	7d424c52-15ea-5d54-9fc8-3bdfb035d686	white
TCGA-D1-A1NS-01A	TCGA-D1-A1NS-01A-11R-A14D-07	TCGA-D1-A1NS	TCGA-D1-A1NS-01A	TP	Primary solid Tumor	TCGA-D1-A1NS-01A	Primary Tumor	FALSE	released	Not Reported	FALSE	TCGA-D1-A1NS	FE397385-B600-4450-AE73-3CB62D5FEA3B	220	1	92	88b09e18-049d-4cbe-b7cb-42f0add220bb	Endometrium	0	Stage IA	not reported	aab4e05f-3644-56c4-b7f7-af9d5e1b8adc	no	Endometrioid adenocarcinoma, NOS	not reported	43	19638	No	not reported	8380-03-01	No	Endometrium	not reported	2010	C54.1	not reported	39.7677	5fc51d01-4ac8-53c6-885d-fe3101fae088	Not Reported	126	178	1957	not hispanic or latino	Alive	NA	-19638	53	9c7ebc91-28c8-5947-adb5-8a59ce7a93c4	white
TCGA-AX-A2H2-01A	TCGA-AX-A2H2-01A-11R-A180-07	TCGA-AX-A2H2	TCGA-AX-A2H2-01A	TP	Primary solid Tumor	TCGA-AX-A2H2-01A	Primary Tumor	FALSE	released	Not Reported	FALSE	TCGA-AX-A2H2	1BDF6880-A5E1-4DD8-A7E5-1E91BBCF8F60	160	1	1079	6d3fb251-74e8-40d5-8262-f265a5a3395a	Endometrium	0	Stage IIA	not reported	9c2e8300-e809-535d-a98f-3380cc8b409a	no	Serous cystadenocarcinoma, NOS	not reported	NA	31524	No	not reported	8441-03-01	No	Endometrium	not reported	2008	C54.1	not reported	24.7676	d3d44258-462f-5a62-86a4-c75987339852	Not Reported	65	162	1922	not hispanic or latino	Dead	2008	-31524	86	f245ea87-05fb-51a2-b9fd-288a61e2424c	black or african american
TCGA-D1-A162-01A	TCGA-D1-A162-01A-11R-A118-07	TCGA-D1-A162	TCGA-D1-A162-01A	TP	Primary solid Tumor	TCGA-D1-A162-01A	Primary Tumor	FALSE	released	Not Reported	FALSE	TCGA-D1-A162	CB5E7FA1-33EE-492F-B2B0-F4C9332640A9	180	1	874	4357a0dc-7d05-4c36-949f-8b30e91e208a	Endometrium	0	Stage IB	not reported	02aed327-1439-5bbf-b166-8638931a8e41	no	Endometrioid adenocarcinoma, NOS	not reported	1145	25543	No	not reported	8380-03-01	No	Endometrium	not reported	2008	C54.1	not reported	34.6021	77bc2efa-4279-55e9-9cca-732994f31c53	Not Reported	100	170	1939	not hispanic or latino	Alive	NA	-25543	69	a9871d31-b21f-58cf-99c9-c43961029a80	white
TCGA-AP-A0LG-01A	TCGA-AP-A0LG-01A-11R-A16W-07	TCGA-AP-A0LG	TCGA-AP-A0LG-01A	TP	Primary solid Tumor	TCGA-AP-A0LG-01A	Primary Tumor	TRUE	released	Not Reported	FALSE	TCGA-AP-A0LG	7343A9B5-276E-4EE1-AC06-27835D63B0E2	360	1	2833	031667f8-38d9-4df3-a18e-32cc426d234b	Endometrium	0	Stage IA	not reported	6ce71ba2-cd75-57ee-af14-db1e0b405777	no	Endometrioid adenocarcinoma, NOS	not reported	2015	20047	No	not reported	8380-03-01	No	Endometrium	not reported	2002	C54.1	not reported	28.6048	416c1d18-dfc9-582b-b5e9-69aa3615deef	Not Reported	76	163	1948	not reported	Alive	NA	-20047	54	dc97087e-e474-5a4a-ae55-9df2cd584547	white
TCGA-DF-A2KN-01A	TCGA-DF-A2KN-01A-11R-A180-07	TCGA-DF-A2KN	TCGA-DF-A2KN-01A	TP	Primary solid Tumor	TCGA-DF-A2KN-01A	Primary Tumor	FALSE	released	Not Reported	FALSE	TCGA-DF-A2KN	A61CE064-B18B-429E-93F1-BA0FC06AB310	200	1	NA	4ad23a52-bceb-4b12-88aa-272153e01b01	Endometrium	NA	Stage IC	not reported	f0c22945-90d0-568d-a3ab-dfed57db05fc	no	Endometrioid adenocarcinoma, NOS	not reported	67	NA	No	not reported	8380-03-01	No	Endometrium	not reported	NA	C54.1	not reported	33.3276	2826093c-4900-5aa8-9338-8effb5b12e0d	Not Reported	77	152	NA	not reported	Alive	NA	NA	NA	9e21e02c-b227-5e1f-8ed6-c145c7713145	not reported
TCGA-AX-A1C4-01A	TCGA-AX-A1C4-01A-11R-A137-07	TCGA-AX-A1C4	TCGA-AX-A1C4-01A	TP	Primary solid Tumor	TCGA-AX-A1C4-01A	Primary Tumor	FALSE	released	Not Reported	FALSE	TCGA-AX-A1C4	81C6DDE6-ACC3-4659-91EC-D986671B592A	120	1	575	48977d80-9f8f-488d-9292-661d7487e089	Endometrium	0	Stage IB	not reported	d13c3b46-984f-5d2f-b490-90fc9053caea	no	Endometrioid adenocarcinoma, NOS	not reported	404	19209	No	not reported	8380-03-01	No	Endometrium	not reported	2009	C54.1	not reported	36.2959	559b1575-8ecf-5fa1-8782-bc2b5dcc88d7	Not Reported	115	178	1957	not hispanic or latino	Alive	NA	-19209	52	f5abb0b7-7d51-5bf3-87e8-b27e9cba66c3	white
TCGA-BK-A139-01C	TCGA-BK-A139-01C-08R-A277-07	TCGA-BK-A139	TCGA-BK-A139-01C	TP	Primary solid Tumor	TCGA-BK-A139-01C	Primary Tumor	FALSE	released	Not Reported	TRUE	TCGA-BK-A139	5F8C376B-31F8-4566-8EBF-21E7F4E6499D	NA	1	551	0c2e9ba3-0e50-41e0-bfcd-9c221383df4c	Endometrium	0	Stage IB	not reported	fff68755-ed35-52d0-9a4f-86a4b19bc82e	no	Endometrioid adenocarcinoma, NOS	not reported	309	27077	No	not reported	8380-03-01	No	Endometrium	not reported	2010	C54.1	not reported	24.8777	8155bfc1-1c5f-5642-9a14-8b020eeb7bf3	Not Reported	59	154	1936	not hispanic or latino	Dead	NA	-27077	74	283a931a-a653-50c4-992a-c69e21c6af1c	white
TCGA-AX-A3G9-01A	TCGA-AX-A3G9-01A-11R-A22K-07	TCGA-AX-A3G9	TCGA-AX-A3G9-01A	TP	Primary solid Tumor	TCGA-AX-A3G9-01A	Primary Tumor	FALSE	released	Not Reported	FALSE	TCGA-AX-A3G9	FADFF649-7518-4EFB-B96C-9390DD308DBD	110	1	560	739cf2f3-e9eb-4f4a-8310-2d7413e323e4	Endometrium	0	Stage IIIC	not reported	40bdafb9-bf8b-55fd-8ef5-1560d7588e65	no	Endometrioid adenocarcinoma, NOS	not reported	558	23361	No	not reported	8380-03-01	No	Endometrium	not reported	2010	C54.1	not reported	25.2994	1a20acf7-462f-5190-9aae-8287ce168f62	Not Reported	60	154	1947	not hispanic or latino	Alive	NA	-23361	63	3085459e-dcc9-5589-b8de-cd5e8529769b	white
TCGA-B5-A0JR-01A	TCGA-B5-A0JR-01A-13R-A466-07	TCGA-B5-A0JR	TCGA-B5-A0JR-01A	TP	Primary solid Tumor	TCGA-B5-A0JR-01A	Primary Tumor	TRUE	released	Not Reported	FALSE	TCGA-B5-A0JR	B3CF4DE2-8755-4585-92C5-F8EE350C1C50	100	1	1407	07381a09-5cbd-4744-86ec-41a81e470204	Endometrium	0	Stage IB	not reported	938f9cea-823b-5d31-be57-89661c35ca40	no	Endometrioid adenocarcinoma, NOS	not reported	1731	26814	No	not reported	8380-03-01	No	Endometrium	not reported	2006	C54.1	not reported	40.5077	5cdf5e5c-f91a-5d80-8ef7-ef253e62de2d	Not Reported	105	161	1933	not reported	Alive	NA	-26814	73	ac45a829-3a9a-5711-953f-829b2fec2583	white
TCGA-BK-A13C-11A	TCGA-BK-A13C-11A-11R-A118-07	TCGA-BK-A13C	TCGA-BK-A13C-11A	NT	Solid Tissue Normal	TCGA-BK-A13C-11A	Solid Tissue Normal	FALSE	released	Not Reported	FALSE	TCGA-BK-A13C	NA	270	11	146	badde2a2-91b8-4f92-9993-a854f408c887	Endometrium	0	Stage IB	not reported	609011ba-d2fd-5a6c-a353-3959ab108622	no	Endometrioid adenocarcinoma, NOS	not reported	760	17317	No	not reported	8380-03-01	No	Endometrium	not reported	2010	C54.1	not reported	33.7495	cc6f1bed-847c-5811-a3bc-2e3f40b3ba70	Not Reported	93	166	1963	not hispanic or latino	Alive	NA	-17317	47	51289bbf-8cc2-5022-bfdd-b1377b17ce22	black or african american
TCGA-BG-A221-01A	TCGA-BG-A221-01A-21R-A157-07	TCGA-BG-A221	TCGA-BG-A221-01A	TP	Primary solid Tumor	TCGA-BG-A221-01A	Primary Tumor	TRUE	released	Not Reported	FALSE	TCGA-BG-A221	58D68577-9022-4EF3-82E9-6EE159D41947	240	1	99	d96882db-9a46-493a-a26b-efb7bddf34ff	Endometrium	0	Stage IB	not reported	234059ae-74aa-52aa-9851-674d03cf8d59	yes	Endometrioid adenocarcinoma, NOS	not reported	55	30960	No	not reported	8380-03-01	Not Reported	Endometrium	not reported	2010	C54.1	not reported	25.1532	4de3392f-10d1-5129-a1e5-9f3d19efdbdd	Not Reported	62	157	1926	not hispanic or latino	Alive	NA	-30960	84	6a80fd66-a580-51bd-b9f9-c954eb173de6	white
TCGA-FI-A2EU-01A	TCGA-FI-A2EU-01A-11R-A17B-07	TCGA-FI-A2EU	TCGA-FI-A2EU-01A	TP	Primary solid Tumor	TCGA-FI-A2EU-01A	Primary Tumor	TRUE	released	Not Reported	FALSE	TCGA-FI-A2EU	95F8FB60-A533-4A37-8B4B-FC6811A77636	110	1	2779	af843246-e00f-40f4-849f-3c5ba74a7479	Endometrium	0	Stage IA	not reported	57b6e82a-baa3-5a30-90e5-787f6f2b905e	no	Serous cystadenocarcinoma, NOS	not reported	2941	24837	No	not reported	8441-03-01	No	Endometrium	not reported	2003	C54.1	not reported	32.9507	e4a3672c-0ba4-52a2-97c6-3b10e635bf19	Not Reported	93	168	1935	not hispanic or latino	Alive	NA	-24837	68	ae46540d-b520-585f-941d-5492c9ae03bb	not reported
TCGA-A5-AB3J-01A	TCGA-A5-AB3J-01A-11R-A40A-07	TCGA-A5-AB3J	TCGA-A5-AB3J-01A	TP	Primary solid Tumor	TCGA-A5-AB3J-01A	Primary Tumor	TRUE	released	Not Reported	FALSE	TCGA-A5-AB3J	41CDFB48-33A6-4FCD-97CA-30C73A9E6FED	210	1	126	396753d3-fae0-4a1a-b193-4121a47746d2	Endometrium	0	Stage II	not reported	81c22851-9367-5247-96b9-934f8a458523	yes	Endometrioid adenocarcinoma, NOS	not reported	512	19020	No	not reported	8380-03-01	Not Reported	Endometrium	not reported	2013	C54.1	not reported	23.0469	b08b910e-0926-518c-9c2a-40c832005267	Not Reported	59	160	1961	not hispanic or latino	Alive	NA	-19020	52	a4c89303-0bac-562f-bd1a-207d4fd60680	black or african american
TCGA-A5-A0G2-01A	TCGA-A5-A0G2-01A-11R-A16W-07	TCGA-A5-A0G2	TCGA-A5-A0G2-01A	TP	Primary solid Tumor	TCGA-A5-A0G2-01A	Primary Tumor	TRUE	released	Not Reported	FALSE	TCGA-A5-A0G2	A3CD42AF-D356-415B-958D-D14D7AC52693	200	1	4825	771811e3-740e-42fe-be9c-fd485997eaae	Endometrium	0	Stage IIIB	not reported	e6730fe7-a340-5923-b5aa-9f29e1b840e5	no	Serous cystadenocarcinoma, NOS	not reported	4549	20953	No	not reported	8441-03-01	No	Endometrium	not reported	1997	C54.1	not reported	25.9695	2d4ab07d-5569-586c-a6f5-c31fb4f41718	Not Reported	60	152	1940	not hispanic or latino	Alive	NA	-20953	57	9d0e2902-bcba-53ff-bd4b-7c5d4e29e3ac	asian
TCGA-FL-A1YU-11A	TCGA-FL-A1YU-11A-11R-A32Y-07	TCGA-FL-A1YU	TCGA-FL-A1YU-11A	NT	Solid Tissue Normal	TCGA-FL-A1YU-11A	Solid Tissue Normal	FALSE	released	Not Reported	FALSE	TCGA-FL-A1YU	50EB1015-2B54-4B28-B581-1F0707604595	50	11	NA	b28c3b96-d5a6-4209-831f-5e1f0277d825	NA	NA	NA	NA	NA	NA	NA	NA	NA	NA	NA	NA	NA	NA	NA	NA	NA	NA	NA	NA	NA	NA	NA	NA	NA	NA	NA	NA	NA	NA	NA	NA
TCGA-FI-A2D2-01A	TCGA-FI-A2D2-01A-11R-A17B-07	TCGA-FI-A2D2	TCGA-FI-A2D2-01A	TP	Primary solid Tumor	TCGA-FI-A2D2-01A	Primary Tumor	TRUE	released	Not Reported	FALSE	TCGA-FI-A2D2	75FB8F31-5C30-48C2-B4A5-2DA184DC039C	70	1	975	88f8998f-3d6a-4f9d-8b82-3250d26f5065	Endometrium	0	Stage IB	not reported	d4f21a6a-c973-5e3b-8577-7ae13dc8940b	no	Serous cystadenocarcinoma, NOS	not reported	1215	24260	No	not reported	8441-03-01	No	Endometrium	not reported	2008	C54.1	not reported	58.8152	cceaba09-e187-5318-9464-f2d37f675654	Not Reported	166	168	1942	not hispanic or latino	Dead	NA	-24260	66	eba1519c-68e7-55ca-b7cb-8d2133a25108	white
TCGA-AP-A056-01A	TCGA-AP-A056-01A-11R-A00V-07	TCGA-AP-A056	TCGA-AP-A056-01A	TP	Primary solid Tumor	TCGA-AP-A056-01A	Primary Tumor	TRUE	released	Not Reported	FALSE	TCGA-AP-A056	008786AD-6CA8-488D-A5AC-BA558985E765	400	1	2017	1d811231-b972-4977-890d-1fbb9109d61d	Endometrium	0	Stage II	not reported	dca335c4-c79c-5c18-8bac-7e8070caebd4	no	Endometrioid adenocarcinoma, NOS	not reported	2618	23707	No	not reported	8380-03-01	No	Endometrium	not reported	2004	C54.1	not reported	24.5603	73c2882c-5903-5d51-9ac9-2d83cff2197a	Not Reported	56	151	1940	not reported	Alive	NA	-23707	64	e8476897-909b-57ac-abe1-14a9f79e2a3a	white
TCGA-D1-A17R-01A	TCGA-D1-A17R-01A-11R-A12I-07	TCGA-D1-A17R	TCGA-D1-A17R-01A	TP	Primary solid Tumor	TCGA-D1-A17R-01A	Primary Tumor	FALSE	released	Not Reported	FALSE	TCGA-D1-A17R	51598364-A609-4EBC-8500-53042C9E79E9	150	1	443	205de3e7-b078-4904-82c3-3d0f757d94a8	Endometrium	0	Stage IA	not reported	38409ad3-77ba-53f6-951c-92fc23d78067	no	Endometrioid adenocarcinoma, NOS	not reported	NA	21382	No	not reported	8380-03-01	No	Endometrium	not reported	2009	C54.1	not reported	46.281	894c1492-59af-526b-9cdd-08fd4188f1b1	Not Reported	126	165	1951	not hispanic or latino	Dead	2009	-21382	58	19d4a3c9-de61-5c42-b9fa-c1f83f34a08c	white
TCGA-AX-A060-01A	TCGA-AX-A060-01A-11R-A00V-07	TCGA-AX-A060	TCGA-AX-A060-01A	TP	Primary solid Tumor	TCGA-AX-A060-01A	Primary Tumor	FALSE	released	Not Reported	FALSE	TCGA-AX-A060	9086A79B-F764-42D4-BD9A-4C4F9F65C92B	170	1	1033	7b7fd42b-451a-40d8-8b00-cbf745493115	Endometrium	0	Stage IC	not reported	f7ad81f2-cea4-5e5f-8da3-33ec4c74256b	no	Endometrioid adenocarcinoma, NOS	not reported	1075	28472	No	not reported	8380-03-01	No	Endometrium	not reported	2007	C54.1	not reported	32.7449	e6432995-20a1-527d-89a5-87927bc855ae	Not Reported	87	163	1930	not hispanic or latino	Alive	NA	-28472	77	19a24b4b-1b54-5c06-ae56-8d3dde47aadd	american indian or alaska native
TCGA-BS-A0UT-01A	TCGA-BS-A0UT-01A-11R-A104-07	TCGA-BS-A0UT	TCGA-BS-A0UT-01A	TP	Primary solid Tumor	TCGA-BS-A0UT-01A	Primary Tumor	FALSE	released	Not Reported	FALSE	TCGA-BS-A0UT	326838B8-D069-4F9C-9353-F806B56DCA48	90	1	1886	824d0dbc-293f-4893-a68c-24dedd437ea5	Endometrium	0	Stage IIB	not reported	c8e7cb30-8811-5468-920d-1c0643a8a7ed	no	Endometrioid adenocarcinoma, NOS	not reported	2212	22775	No	not reported	8380-03-01	No	Endometrium	not reported	2005	C54.1	not reported	28.1337	1d16e31a-179d-5e78-b92e-4e8bb3607b7c	Not Reported	65	152	1943	not hispanic or latino	Alive	NA	-22775	62	4483f9f3-4e11-52f5-bdd7-074f47cde40d	asian
TCGA-AX-A2H7-01A	TCGA-AX-A2H7-01A-12R-A18M-07	TCGA-AX-A2H7	TCGA-AX-A2H7-01A	TP	Primary solid Tumor	TCGA-AX-A2H7-01A	Primary Tumor	FALSE	released	Not Reported	FALSE	TCGA-AX-A2H7	76630DF8-2D08-4CF8-8B07-ACCE872B3ED1	160	1	951	7077ce1b-d224-4313-9d71-1a3eee54ffaf	Endometrium	0	Stage IC	not reported	bebfb9f5-f3ef-5aa7-a11f-2616dfdee4a0	no	Endometrioid adenocarcinoma, NOS	not reported	772	32100	No	not reported	8380-03-01	No	Endometrium	not reported	2008	C54.1	not reported	26.3146	f3a96c85-baf7-5004-a921-1030ea0f6e49	Not Reported	60	151	1921	not hispanic or latino	Dead	NA	-32100	87	c44cf1de-5a77-5fad-b61a-6878e3bdb55c	white
TCGA-EY-A1GV-01A	TCGA-EY-A1GV-01A-11R-A13S-07	TCGA-EY-A1GV	TCGA-EY-A1GV-01A	TP	Primary solid Tumor	TCGA-EY-A1GV-01A	Primary Tumor	FALSE	released	Not Reported	FALSE	TCGA-EY-A1GV	87A6A698-71B7-41D8-AE28-C2FCC92F9A94	300	1	156	8e9dd4fb-3de9-4bce-bf90-1692904088ca	Endometrium	0	Stage IIIC1	not reported	0e70f82d-667f-5df8-a3d6-5dbbd3ab01e2	no	Serous cystadenocarcinoma, NOS	not reported	481	27581	No	not reported	8441-03-01	No	Endometrium	not reported	2010	C54.1	not reported	29.0174	606cc6f6-7ef5-583f-b4ad-0698f592dd30	Not Reported	79	165	1935	not hispanic or latino	Alive	NA	-27581	75	f7a149e5-b25a-58e3-8ad4-4457ffb83a89	white
TCGA-D1-A175-01A	TCGA-D1-A175-01A-11R-A12I-07	TCGA-D1-A175	TCGA-D1-A175-01A	TP	Primary solid Tumor	TCGA-D1-A175-01A	Primary Tumor	FALSE	released	Not Reported	FALSE	TCGA-D1-A175	4A0D74F3-74A0-4CAE-960B-71D37DF4F4DE	200	1	566	07bfbb0c-b58b-4364-b12e-dca462c5b43e	Endometrium	0	Stage IC	not reported	5a78079f-1378-5ba1-be36-e3047a837778	no	Endometrioid adenocarcinoma, NOS	not reported	202	17802	No	not reported	8380-03-01	No	Endometrium	not reported	2009	C54.1	not reported	24.6904	d1aca2e9-2c87-5f53-a742-ce1e44a59000	Not Reported	64	161	1961	not hispanic or latino	Alive	NA	-17802	48	5adae4ab-9d4c-5380-ba44-2fc49810993d	white
TCGA-AX-A2H5-01A	TCGA-AX-A2H5-01A-11R-A17B-07	TCGA-AX-A2H5	TCGA-AX-A2H5-01A	TP	Primary solid Tumor	TCGA-AX-A2H5-01A	Primary Tumor	FALSE	released	Not Reported	FALSE	TCGA-AX-A2H5	BF4BE7F8-7D37-4CB2-B340-FAE14155F257	100	1	2206	44eb96b4-5e4f-460b-bc51-add38cbc76a1	Endometrium	0	Stage IIIC	not reported	a2c8a8c5-431a-528b-b5d2-e077796b783d	no	Serous cystadenocarcinoma, NOS	not reported	2167	24757	No	not reported	8441-03-01	No	Endometrium	not reported	2005	C54.1	not reported	33.5635	53f71c9b-db2a-52d3-9637-6e9637de8750	Not Reported	87	161	1938	not hispanic or latino	Alive	NA	-24757	67	e0765893-2c2e-50ce-a4c7-ac3526a8746e	black or african american
TCGA-B5-A3FC-01A	TCGA-B5-A3FC-01A-11R-A22K-07	TCGA-B5-A3FC	TCGA-B5-A3FC-01A	TP	Primary solid Tumor	TCGA-B5-A3FC-01A	Primary Tumor	TRUE	released	Not Reported	FALSE	TCGA-B5-A3FC	4A63436E-BBC1-4F02-9B72-7ED4CC2AC1CD	150	1	1814	cb538aff-c08c-455d-8dd8-e3cd0d404e00	Endometrium	0	Stage II	not reported	8f92a82c-7e5e-5769-ad9a-c8226ae6c174	no	Endometrioid adenocarcinoma, NOS	not reported	2185	19422	No	not reported	8380-03-01	No	Endometrium	not reported	2006	C54.1	not reported	26.6097	15ac7684-3a9e-5e8f-928e-a644158063df	Not Reported	76	169	1953	not hispanic or latino	Alive	NA	-19422	53	17832a39-9b9c-59f2-a313-ab23798e31fa	black or african american
TCGA-BS-A0UA-01A	TCGA-BS-A0UA-01A-11R-A118-07	TCGA-BS-A0UA	TCGA-BS-A0UA-01A	TP	Primary solid Tumor	TCGA-BS-A0UA-01A	Primary Tumor	FALSE	released	Not Reported	FALSE	TCGA-BS-A0UA	58DC7332-5100-408B-9A1E-F0282B013648	50	1	2361	c72da85c-c6dc-4567-9db6-f15b044328dc	Endometrium	0	Stage IB	not reported	2f04a3a1-b00b-5cfc-87b4-d4bd9b401c23	no	Endometrioid adenocarcinoma, NOS	not reported	3495	24872	No	not reported	8380-03-01	No	Endometrium	not reported	2004	C54.1	not reported	27.7008	0b21253a-2093-5bec-beb4-b04f3a37a2f8	Not Reported	64	152	1936	not hispanic or latino	Alive	NA	-24872	68	344d426f-68fd-5ffe-8808-4716cab3c3c5	white
TCGA-AP-A0L8-01A	TCGA-AP-A0L8-01A-11R-A040-07	TCGA-AP-A0L8	TCGA-AP-A0L8-01A	TP	Primary solid Tumor	TCGA-AP-A0L8-01A	Primary Tumor	TRUE	released	Not Reported	FALSE	TCGA-AP-A0L8	A708C154-A635-4423-A1A0-BB1FC23D3613	110	1	3510	d1a7a58f-7a35-4a94-a337-051ae56ded00	Endometrium	0	Stage IIIC2	not reported	45d8de3a-d52a-5566-8697-68775330fbba	no	Serous cystadenocarcinoma, NOS	not reported	NA	25733	No	not reported	8441-03-01	No	Endometrium	not reported	2000	C54.1	not reported	NA	183b7693-81b6-5a19-b7df-4f681073eff7	Not Reported	61	NA	1930	not reported	Dead	2004	-25733	70	dc7a4a86-4e5d-5763-939f-1ef9f9df5bf5	black or african american
TCGA-FL-A1YM-11A	TCGA-FL-A1YM-11A-12R-A17B-07	TCGA-FL-A1YM	TCGA-FL-A1YM-11A	NT	Solid Tissue Normal	TCGA-FL-A1YM-11A	Solid Tissue Normal	FALSE	released	Not Reported	FALSE	TCGA-FL-A1YM	5FCF83F3-5851-476C-87F6-2DEDF2669A6C	80	11	NA	c7add734-286a-4b4f-8d6c-1b30f6a2d1b0	NA	NA	NA	NA	NA	NA	NA	NA	NA	NA	NA	NA	NA	NA	NA	NA	NA	NA	NA	NA	NA	NA	NA	NA	NA	NA	NA	NA	NA	NA	NA	NA
TCGA-BG-A0M3-01A	TCGA-BG-A0M3-01A-11R-A104-07	TCGA-BG-A0M3	TCGA-BG-A0M3-01A	TP	Primary solid Tumor	TCGA-BG-A0M3-01A	Primary Tumor	TRUE	released	Not Reported	FALSE	TCGA-BG-A0M3	19AABBD8-3DC5-418E-9B62-37CF7500F174	100	1	597	1802cd6b-4d4a-45fa-b839-7450071e41ee	Endometrium	0	Stage IB	not reported	1df0ea26-2081-5b79-a3dc-bbed3d057699	no	Endometrioid adenocarcinoma, NOS	not reported	1071	27183	No	not reported	8380-03-01	No	Endometrium	not reported	2008	C54.1	not reported	29.2969	bfa7b4c2-6ef2-57fa-97bb-2c72a03a0727	Not Reported	75	160	1934	not hispanic or latino	Alive	NA	-27183	74	fc98d37b-3159-5080-92f4-829f488879b6	white
TCGA-AX-A06J-01A	TCGA-AX-A06J-01A-11R-A00V-07	TCGA-AX-A06J	TCGA-AX-A06J-01A	TP	Primary solid Tumor	TCGA-AX-A06J-01A	Primary Tumor	FALSE	released	Not Reported	FALSE	TCGA-AX-A06J	553324CE-44B8-416F-B965-074CE5FF9834	200	1	662	fa750459-78d8-4dd7-890b-45729bad112a	Endometrium	0	Stage IB	not reported	86f02a51-8598-52f5-9385-2039491b5c30	no	Endometrioid adenocarcinoma, NOS	not reported	913	26000	No	not reported	8380-03-01	No	Endometrium	not reported	2008	C54.1	not reported	45.9087	53d69ff1-e5a9-576d-81e1-6bec9f4a5422	Not Reported	119	161	1937	not hispanic or latino	Alive	NA	-26000	71	96e572fd-b222-549c-969e-fd4cc8e894d3	white
TCGA-D1-A176-01A	TCGA-D1-A176-01A-11R-A12I-07	TCGA-D1-A176	TCGA-D1-A176-01A	TP	Primary solid Tumor	TCGA-D1-A176-01A	Primary Tumor	FALSE	released	Not Reported	FALSE	TCGA-D1-A176	6F361A45-F13E-44F7-8F3C-00C8B30ACB7A	100	1	555	b66b5979-62a1-4938-a655-aeff90d2d472	Endometrium	0	Stage IB	not reported	e673f6da-029d-577f-a452-0853e53851b4	no	Endometrioid adenocarcinoma, NOS	not reported	917	24521	No	not reported	8380-03-01	No	Endometrium	not reported	2009	C54.1	not reported	33.705	79e1cf85-12e8-5eed-8b69-d638f855ba0f	Not Reported	94	167	1942	not hispanic or latino	Alive	NA	-24521	67	93c550da-55b4-5bf1-be9c-bbc05ba86643	white
TCGA-AJ-A3BG-01A	TCGA-AJ-A3BG-01A-11R-A19W-07	TCGA-AJ-A3BG	TCGA-AJ-A3BG-01A	TP	Primary solid Tumor	TCGA-AJ-A3BG-01A	Primary Tumor	FALSE	released	Not Reported	FALSE	TCGA-AJ-A3BG	3D42566F-92B2-4530-BF6A-624DA6E979B9	24	1	137	0eeb2802-5276-4a2f-ae20-926a3feced91	Endometrium	0	Stage IA	not reported	03aaa2cc-0cbd-5e47-b13d-c4fe8c4cb7b5	yes	Papillary serous cystadenocarcinoma	not reported	550	23861	No	not reported	8460-03-01	Not Reported	Endometrium	not reported	2011	C54.1	not reported	24.841	a1946990-4d03-5c4f-8545-091a409c976b	Not Reported	66	163	1946	not hispanic or latino	Alive	NA	-23861	65	5b4a1e6c-e831-5826-949b-e548534065f8	white
TCGA-AX-A3FT-01A	TCGA-AX-A3FT-01A-11R-A22K-07	TCGA-AX-A3FT	TCGA-AX-A3FT-01A	TP	Primary solid Tumor	TCGA-AX-A3FT-01A	Primary Tumor	FALSE	released	Not Reported	FALSE	TCGA-AX-A3FT	EF16D53F-14A2-4127-B5F7-F318EC60C5C0	110	1	524	6176a2e7-9c0b-4a9c-b8d6-cf669419959d	Endometrium	0	Stage IB	not reported	87f6a4eb-1096-5d7a-8994-9394e567c502	no	Endometrioid adenocarcinoma, NOS	not reported	6	23543	No	not reported	8380-03-01	No	Endometrium	not reported	2010	C54.1	not reported	31.6346	fb974c37-14e9-5fc3-a9e4-ed99220d857f	Not Reported	82	161	1946	not hispanic or latino	Alive	NA	-23543	64	a0b12635-e4b8-5c98-8598-5d12f61f0f2a	white
TCGA-SL-A6JA-01A	TCGA-SL-A6JA-01A-11R-A31O-07	TCGA-SL-A6JA	TCGA-SL-A6JA-01A	TP	Primary solid Tumor	TCGA-SL-A6JA-01A	Primary Tumor	TRUE	released	Not Reported	FALSE	TCGA-SL-A6JA	60CDA761-5DF1-4580-AD84-1CE9A15F31F8	200	1	45	691fc8b9-2221-444b-8de6-960aabd0cddd	Endometrium	0	Stage IB	not reported	e78ab9fc-8c16-5b13-a3a6-592314fe0141	no	Endometrioid adenocarcinoma, NOS	not reported	7	28401	No	not reported	8380-03-01	No	Endometrium	not reported	2013	C54.1	not reported	46.2548	39e9b646-4d53-5b93-8c60-db9621bd2d9e	Not Reported	129	167	1936	not hispanic or latino	Alive	NA	-28401	77	ab0425be-3d1c-5564-b557-614a4080be6a	black or african american
TCGA-EO-A22T-01A	TCGA-EO-A22T-01A-21R-A18M-07	TCGA-EO-A22T	TCGA-EO-A22T-01A	TP	Primary solid Tumor	TCGA-EO-A22T-01A	Primary Tumor	FALSE	released	Not Reported	FALSE	TCGA-EO-A22T	1D5567D9-3015-452E-9888-2E67F91D6B20	140	1	916	bf5a963a-4aa7-428b-acd6-606093a0ff2a	Endometrium	0	Stage II	not reported	ac541daa-1255-51ea-add1-8b6374d98e66	no	Endometrioid adenocarcinoma, NOS	not reported	2035	20608	No	not reported	8380-03-01	No	Endometrium	not reported	2008	C54.1	not reported	22.9398	dca0fd6a-fbde-5f2b-a219-de2b89a0dc9c	Not Reported	53	152	1952	not hispanic or latino	Alive	NA	-20608	56	255807e2-d413-5f0e-8244-0047a41ee5fe	asian
TCGA-B5-A11V-01A	TCGA-B5-A11V-01A-11R-A10J-07	TCGA-B5-A11V	TCGA-B5-A11V-01A	TP	Primary solid Tumor	TCGA-B5-A11V-01A	Primary Tumor	TRUE	released	Not Reported	FALSE	TCGA-B5-A11V	E1B5A941-5EEB-4207-84DC-F3BF22D5FC29	760	1	294	1eb9c43a-17d8-4fa7-b779-9277ff828cb1	Endometrium	0	Stage IA	not reported	09b79b21-54c9-57a2-a6bc-fb02f236f79a	no	Endometrioid adenocarcinoma, NOS	not reported	595	23630	No	not reported	8380-03-01	No	Endometrium	not reported	2010	C54.1	not reported	28.8044	8e526b43-7688-57d1-a8c1-33587061fa59	Not Reported	71	157	1946	not reported	Alive	NA	-23630	64	a0d7577a-1868-535e-b229-e0ea205cd267	black or african american
TCGA-AP-A051-01A	TCGA-AP-A051-01A-21R-A00V-07	TCGA-AP-A051	TCGA-AP-A051-01A	TP	Primary solid Tumor	TCGA-AP-A051-01A	Primary Tumor	TRUE	released	Not Reported	FALSE	TCGA-AP-A051	2146A2FC-99EE-4939-AD9F-086BB77D2B21	430	1	2475	417cff62-b034-4197-9cfd-e640d55f3094	Endometrium	0	Stage IA	not reported	04b7b6ca-6e8a-5702-b1e2-0bdd145d546c	no	Endometrioid adenocarcinoma, NOS	not reported	3948	25269	No	not reported	8380-03-01	No	Endometrium	not reported	2003	C54.1	not reported	38.3687	0e777688-64df-53c3-8e2e-37c2261c2d9a	Not Reported	97	159	1934	not reported	Alive	NA	-25269	69	ce7f54a2-f817-5fdc-8f8e-56e5ea202cc7	white
TCGA-AJ-A2QL-11A	TCGA-AJ-A2QL-11A-11R-A18M-07	TCGA-AJ-A2QL	TCGA-AJ-A2QL-11A	NT	Solid Tissue Normal	TCGA-AJ-A2QL-11A	Solid Tissue Normal	FALSE	released	Not Reported	FALSE	TCGA-AJ-A2QL	NA	100	11	138	635f5364-1934-4130-9641-a1a6caff2e59	Endometrium	0	Stage IIIC1	not reported	7b4cfed7-6fbc-51b1-8b33-e05317244f31	no	Endometrioid adenocarcinoma, NOS	not reported	602	22057	No	not reported	8380-03-01	No	Endometrium	not reported	2011	C54.1	not reported	42.1544	4251ca27-a376-5d7e-825a-9b693b335278	Not Reported	112	163	1951	not hispanic or latino	Alive	NA	-22057	60	ea1129e7-d64f-5806-8611-03a0818e92fc	white
TCGA-DI-A2QY-11A	TCGA-DI-A2QY-11A-11R-A19W-07	TCGA-DI-A2QY	TCGA-DI-A2QY-11A	NT	Solid Tissue Normal	TCGA-DI-A2QY-11A	Solid Tissue Normal	FALSE	released	Not Reported	FALSE	TCGA-DI-A2QY	NA	110	11	2957	dd23fc95-047a-46eb-858f-c411bc337aa0	Endometrium	0	Stage IIB	not reported	16ba3979-eeba-5a99-a3e4-50daa96f30cd	no	Serous cystadenocarcinoma, NOS	not reported	2797	23398	No	not reported	8441-03-01	No	Endometrium	not reported	2003	C54.1	not reported	33.2031	03abc5eb-1514-5a39-8ba9-2b04141c412d	Not Reported	85	160	1939	not hispanic or latino	Dead	NA	-23398	64	1bf3a85e-3bba-5f86-bdac-e4b82c02dbf6	white
TCGA-AJ-A2QL-01A	TCGA-AJ-A2QL-01A-11R-A18M-07	TCGA-AJ-A2QL	TCGA-AJ-A2QL-01A	TP	Primary solid Tumor	TCGA-AJ-A2QL-01A	Primary Tumor	FALSE	released	Not Reported	FALSE	TCGA-AJ-A2QL	4AD4E8D1-5DA7-4134-A0C0-0AF1C3A8BCD4	170	1	138	9884f8d6-3a49-4613-aa45-855be115e01b	Endometrium	0	Stage IIIC1	not reported	7b4cfed7-6fbc-51b1-8b33-e05317244f31	no	Endometrioid adenocarcinoma, NOS	not reported	602	22057	No	not reported	8380-03-01	No	Endometrium	not reported	2011	C54.1	not reported	42.1544	4251ca27-a376-5d7e-825a-9b693b335278	Not Reported	112	163	1951	not hispanic or latino	Alive	NA	-22057	60	ea1129e7-d64f-5806-8611-03a0818e92fc	white
TCGA-AJ-A3NC-11A	TCGA-AJ-A3NC-11A-11R-A22K-07	TCGA-AJ-A3NC	TCGA-AJ-A3NC-11A	NT	Solid Tissue Normal	TCGA-AJ-A3NC-11A	Solid Tissue Normal	FALSE	released	Not Reported	FALSE	TCGA-AJ-A3NC	NA	70	11	282	df404299-c2eb-4edd-9a9a-c20619b0f7c6	Endometrium	0	Stage IA	not reported	53218018-d835-5878-a24c-d303aede851f	no	Endometrioid adenocarcinoma, NOS	not reported	1125	23353	No	not reported	8380-03-01	No	Endometrium	not reported	2011	C54.1	not reported	38.9739	aaeea8bd-b083-526c-9941-e37eb1f1508c	Not Reported	110	168	1948	not reported	Alive	NA	-23353	63	af950860-01d9-57e3-a223-7ae401b8c798	white
TCGA-BK-A56F-01A	TCGA-BK-A56F-01A-32R-A27V-07	TCGA-BK-A56F	TCGA-BK-A56F-01A	TP	Primary solid Tumor	TCGA-BK-A56F-01A	Primary Tumor	FALSE	released	Not Reported	FALSE	TCGA-BK-A56F	2778F3EE-0211-4B51-8FBE-050FC7A4D0FF	360	1	93	ef8e84ff-3e1b-4543-99ee-56ee8687795c	Endometrium	0	Stage IB	not reported	8121aad3-2741-5b93-a575-16463d2f87f1	no	Endometrioid adenocarcinoma, NOS	not reported	401	27523	No	not reported	8380-03-01	No	Endometrium	not reported	2012	C54.1	not reported	31.6158	19430dbe-c729-5990-96d3-f2c22aa354ab	Not Reported	84	163	1937	not hispanic or latino	Alive	NA	-27523	75	eb35520c-df45-5f2c-a0c9-e8edc9832a81	black or african american
TCGA-B5-A0K7-01A	TCGA-B5-A0K7-01A-11R-A104-07	TCGA-B5-A0K7	TCGA-B5-A0K7-01A	TP	Primary solid Tumor	TCGA-B5-A0K7-01A	Primary Tumor	TRUE	released	Not Reported	FALSE	TCGA-B5-A0K7	5C3818CE-5DA9-403E-B895-61DEA4BBFA57	1160	1	184	51e8577d-6849-422e-8f37-2ea8c400bbe5	Endometrium	0	Stage IA	not reported	2db53c86-27d4-5a81-a2a0-6ac0e682102b	no	Endometrioid adenocarcinoma, NOS	not reported	1933	23429	No	not reported	8380-03-01	No	Endometrium	not reported	2009	C54.1	not reported	21.6128	1c2dd909-f3cc-53db-8dd5-44b2b72cbf49	Not Reported	61	168	1945	not reported	Alive	NA	-23429	64	a7d688f5-0410-5408-8e94-f4d5621df1df	white
TCGA-AX-A0J1-01A	TCGA-AX-A0J1-01A-11R-A040-07	TCGA-AX-A0J1	TCGA-AX-A0J1-01A	TP	Primary solid Tumor	TCGA-AX-A0J1-01A	Primary Tumor	FALSE	released	Not Reported	FALSE	TCGA-AX-A0J1	38FCBC4A-2CAB-46EF-805D-121BEF85912E	220	1	1721	ac14e378-2de1-458a-b8cd-7c60131aa927	Endometrium	0	Stage IB	not reported	d6b774d2-1612-538f-a4b2-ffa96238483a	no	Endometrioid adenocarcinoma, NOS	not reported	2354	29501	No	not reported	8380-03-01	No	Endometrium	not reported	2005	C54.1	not reported	22.2656	bde33b39-a469-5426-af54-8ac0c1df3b42	Not Reported	57	160	1925	not hispanic or latino	Alive	NA	-29501	80	e75c880e-40b7-5369-8760-575774b83938	white
TCGA-AJ-A3NF-01A	TCGA-AJ-A3NF-01A-11R-A22K-07	TCGA-AJ-A3NF	TCGA-AJ-A3NF-01A	TP	Primary solid Tumor	TCGA-AJ-A3NF-01A	Primary Tumor	FALSE	released	Not Reported	FALSE	TCGA-AJ-A3NF	7003815D-F09A-46A0-8A8E-E0685A765788	22	1	85	964ffd81-4b84-4045-abdc-63e79975158e	Endometrium	0	Stage IIIC	not reported	369db65e-496b-506f-a46f-f41fc34ef5f8	no	Serous cystadenocarcinoma, NOS	not reported	645	22210	No	not reported	8441-03-01	No	Endometrium	not reported	2011	C54.1	not reported	45.7031	46caaf66-66d0-5206-9dfd-d6dbe99934ed	Not Reported	117	160	1951	not hispanic or latino	Alive	NA	-22210	60	606473b1-aaf5-50b5-9b3f-fd2fe9945ded	white
TCGA-EO-A3KX-01A	TCGA-EO-A3KX-01A-11R-A22K-07	TCGA-EO-A3KX	TCGA-EO-A3KX-01A	TP	Primary solid Tumor	TCGA-EO-A3KX-01A	Primary Tumor	FALSE	released	Not Reported	FALSE	TCGA-EO-A3KX	BB1CD473-0D98-414E-801B-09037E1BF43E	150	1	184	a5cae971-eeb4-4a9e-afec-01814eab967e	Endometrium	0	Stage IA	not reported	413ae3c1-4e94-59f1-b639-f1c2a0b21c74	no	Endometrioid adenocarcinoma, NOS	not reported	1170	29260	No	not reported	8380-03-01	No	Endometrium	not reported	2011	C54.1	not reported	20.9275	583b0991-387a-5240-9631-155188524e6a	Not Reported	44	145	1931	hispanic or latino	Alive	NA	-29260	80	4bed5f1e-e85b-5763-bb8b-ea0029cf902d	white
TCGA-AX-A0IS-01A	TCGA-AX-A0IS-01A-12R-A10J-07	TCGA-AX-A0IS	TCGA-AX-A0IS-01A	TP	Primary solid Tumor	TCGA-AX-A0IS-01A	Primary Tumor	FALSE	released	Not Reported	FALSE	TCGA-AX-A0IS	35606B48-9820-4F59-8090-1F8D448DB9FB	90	1	805	f46f87a5-2edd-469d-9d28-a37284bd077a	Endometrium	0	Stage IC	not reported	50933fe1-0bd4-5217-b7aa-17045b465258	no	Endometrioid adenocarcinoma, NOS	not reported	1541	19173	No	not reported	8380-03-01	No	Endometrium	not reported	2008	C54.1	not reported	46.7687	40793c86-8c9d-5529-85ed-e713735ed9e5	Not Reported	132	168	1956	not hispanic or latino	Dead	NA	-19173	52	811f735d-e0fb-5847-abb3-90d83e5f56da	white
TCGA-EY-A1G8-01A	TCGA-EY-A1G8-01A-11R-A13S-07	TCGA-EY-A1G8	TCGA-EY-A1G8-01A	TP	Primary solid Tumor	TCGA-EY-A1G8-01A	Primary Tumor	FALSE	released	Not Reported	FALSE	TCGA-EY-A1G8	2454950F-8B3D-4690-98CA-B94C79F99552	100	1	771	e95dde06-f397-4b0c-a854-dc91aa3c6f31	Endometrium	0	Stage IB	not reported	09ebfe76-e226-502d-ab70-4d55a5b86d6a	no	Endometrioid adenocarcinoma, NOS	not reported	NA	30517	No	not reported	8380-03-01	No	Endometrium	not reported	2008	C54.1	not reported	19.1406	c9dd5123-bad8-505b-822d-eb6fc0edd68e	Not Reported	49	160	1925	not hispanic or latino	Dead	2009	-30517	83	76d2f9cb-ddcb-59c4-9316-1df7c9f3062d	white
TCGA-EY-A1GW-01A	TCGA-EY-A1GW-01A-22R-A13S-07	TCGA-EY-A1GW	TCGA-EY-A1GW-01A	TP	Primary solid Tumor	TCGA-EY-A1GW-01A	Primary Tumor	FALSE	released	Not Reported	FALSE	TCGA-EY-A1GW	52C26330-540E-4409-ACDF-4D56EA1E7D7F	410	1	155	22cb3d87-7fab-419a-b071-1adc6b810719	Fundus uteri	0	Stage IVB	not reported	ceb2ecff-f419-559d-b576-ccdbedc6a805	no	Endometrioid adenocarcinoma, NOS	not reported	260	26979	No	not reported	8380-03-01	No	Fundus uteri	not reported	2010	C54.1	not reported	36.4848	09704ef4-c77d-56ef-9acb-adc84fe24f1f	Not Reported	81	149	1937	hispanic or latino	Dead	NA	-26979	73	3bc93350-02f7-5561-97b2-11c92a32325d	white
TCGA-BG-A0RY-01A	TCGA-BG-A0RY-01A-11R-A104-07	TCGA-BG-A0RY	TCGA-BG-A0RY-01A	TP	Primary solid Tumor	TCGA-BG-A0RY-01A	Primary Tumor	TRUE	released	Not Reported	FALSE	TCGA-BG-A0RY	170B34D7-94B3-4129-9B4D-E36AF7A09897	450	1	49	260692e1-9b2c-4f8b-952d-1b95c042e659	Endometrium	0	Stage IB	not reported	e7bfe550-1300-5fb3-8005-266f08b0bb5a	no	Endometrioid adenocarcinoma, NOS	not reported	469	24952	No	not reported	8380-03-01	No	Endometrium	not reported	2010	C54.1	not reported	40.8304	c2e79026-aab6-5333-9eac-5e9eed0f74d5	Not Reported	118	170	1942	not hispanic or latino	Alive	NA	-24952	68	5130114a-f1c7-5f3d-ae99-e5202537213c	white
TCGA-D1-A1NY-01A	TCGA-D1-A1NY-01A-11R-A16F-07	TCGA-D1-A1NY	TCGA-D1-A1NY-01A	TP	Primary solid Tumor	TCGA-D1-A1NY-01A	Primary Tumor	FALSE	released	Not Reported	FALSE	TCGA-D1-A1NY	8F963009-F6C3-4F45-B714-0E96F5D5E526	110	1	199	4d1fc186-32c8-4f12-a4c3-f683cee53737	Endometrium	0	Stage IB	not reported	bd8b549a-18d5-511c-bb8b-1dfc8cf0b32a	no	Endometrioid adenocarcinoma, NOS	not reported	513	24683	No	not reported	8380-03-01	No	Endometrium	not reported	2010	C54.1	not reported	34.3679	7c4429b1-d131-5d8e-82b9-2391b25045d1	Not Reported	97	168	1943	not hispanic or latino	Alive	NA	-24683	67	1d5ce98d-18ee-5c7e-8b0e-2fe2da9bb1e9	white
TCGA-B5-A3S1-01A	TCGA-B5-A3S1-01A-11R-A22K-07	TCGA-B5-A3S1	TCGA-B5-A3S1-01A	TP	Primary solid Tumor	TCGA-B5-A3S1-01A	Primary Tumor	TRUE	released	Not Reported	FALSE	TCGA-B5-A3S1	72F97A0D-1245-4C80-B2D2-B7B217BEC06B	140	1	127	4715fda8-7e8e-40f5-9ddb-80349a38c626	Endometrium	0	Stage IIIC1	not reported	0abb0115-7e82-55e9-8956-7920cf4aa855	no	Serous cystadenocarcinoma, NOS	not reported	902	26031	No	not reported	8441-03-01	No	Endometrium	not reported	2011	C54.1	not reported	28.3039	433e26dd-30fd-5042-8420-3e0a7c832726	Not Reported	68	155	1940	not reported	Alive	NA	-26031	71	f8e5ff46-e164-5917-9a43-dcb119802be6	white
TCGA-A5-A2K5-01A	TCGA-A5-A2K5-01A-11R-A180-07	TCGA-A5-A2K5	TCGA-A5-A2K5-01A	TP	Primary solid Tumor	TCGA-A5-A2K5-01A	Primary Tumor	TRUE	released	Not Reported	FALSE	TCGA-A5-A2K5	FF305857-5814-4815-90D3-B54BAA0DACB4	290	1	171	eca91844-e767-4045-a87f-e43dafbcc17a	Endometrium	0	Stage IA	not reported	2a714244-9f8e-5acd-b228-19563cf28716	no	Endometrioid adenocarcinoma, NOS	not reported	752	28057	No	not reported	8380-03-01	No	Endometrium	not reported	2011	C54.1	not reported	47.8001	0135d838-a478-587b-802a-d3cd8984b8e4	Not Reported	127	163	1935	not hispanic or latino	Alive	NA	-28057	76	90e1163b-6080-5f74-b548-83420da90baf	white
TCGA-AX-A062-01A	TCGA-AX-A062-01A-11R-A00V-07	TCGA-AX-A062	TCGA-AX-A062-01A	TP	Primary solid Tumor	TCGA-AX-A062-01A	Primary Tumor	FALSE	released	Not Reported	FALSE	TCGA-AX-A062	FAAFB078-A6DF-4E1B-BD5F-A3B30E45BE1E	200	1	1610	9eac701b-9927-4aca-81eb-b516f90c643c	Endometrium	0	Stage IB	not reported	19b9b525-2fae-5676-b5d0-dde681d32629	no	Endometrioid adenocarcinoma, NOS	not reported	1399	19643	No	not reported	8380-03-01	No	Endometrium	not reported	2005	C54.1	not reported	40.7631	3dcfc97d-d368-5ae0-9311-e97362913e0c	Not Reported	122	173	1952	not reported	Alive	NA	-19643	53	afb64fd6-7906-5bd8-87a9-03b43fb69900	white
TCGA-BS-A0WQ-01A	TCGA-BS-A0WQ-01A-21R-A109-07	TCGA-BS-A0WQ	TCGA-BS-A0WQ-01A	TP	Primary solid Tumor	TCGA-BS-A0WQ-01A	Primary Tumor	FALSE	released	Not Reported	FALSE	TCGA-BS-A0WQ	207B2565-ABB2-4F05-8B54-2280DAC57AD3	140	1	1696	b19275ba-cff5-4ec7-ac23-d6be497adef2	Endometrium	0	Stage IA	not reported	8c6d3454-af03-5c35-9e05-1102360a1563	no	Endometrioid adenocarcinoma, NOS	not reported	2022	20131	No	not reported	8380-03-01	No	Endometrium	not reported	2006	C54.1	not reported	36.3281	85897cea-5047-5e9c-96d9-fbec70b0720f	Not Reported	93	160	1951	not hispanic or latino	Alive	NA	-20131	55	fbe59fad-77f1-5a5c-be08-9129ca24a265	asian
TCGA-FI-A2EY-01A	TCGA-FI-A2EY-01A-12R-A18M-07	TCGA-FI-A2EY	TCGA-FI-A2EY-01A	TP	Primary solid Tumor	TCGA-FI-A2EY-01A	Primary Tumor	TRUE	released	Not Reported	FALSE	TCGA-FI-A2EY	D529A633-2FC9-4C28-BEA4-994BABD51A48	140	1	1866	8c8e5dd2-b8ef-4e5c-9cd6-7d3717e4cdef	Endometrium	0	Stage IIIA	not reported	b7a3cfff-2bf8-5264-a606-25b3a131db3d	no	Serous cystadenocarcinoma, NOS	not reported	NA	23042	No	not reported	8441-03-01	No	Endometrium	not reported	2006	C54.1	not reported	28.6661	dcfa66c8-8749-58ae-8f21-bf2507490949	Not Reported	96	183	1943	not hispanic or latino	Dead	2008	-23042	63	631fe89e-04fb-56a0-ab68-80e604dfdaac	white
TCGA-AX-A1C9-01A	TCGA-AX-A1C9-01A-11R-A137-07	TCGA-AX-A1C9	TCGA-AX-A1C9-01A	TP	Primary solid Tumor	TCGA-AX-A1C9-01A	Primary Tumor	FALSE	released	Not Reported	FALSE	TCGA-AX-A1C9	54E63A5C-C0E4-408B-9911-CE822CECD362	110	1	521	227cdca5-931d-4cda-a885-8e3aeb874d99	Endometrium	0	Stage IB	not reported	22b7a7e7-adde-5ac9-9f96-19c6f2c6128a	no	Endometrioid adenocarcinoma, NOS	not reported	802	26903	No	not reported	8380-03-01	No	Endometrium	not reported	2009	C54.1	not reported	31.5963	3be60701-b63b-513f-9811-57f5182b88e0	Not Reported	73	152	1936	not hispanic or latino	Alive	NA	-26903	73	97f38906-f4fd-584b-9a15-679d55409e68	white
TCGA-D1-A16R-01A	TCGA-D1-A16R-01A-11R-A12I-07	TCGA-D1-A16R	TCGA-D1-A16R-01A	TP	Primary solid Tumor	TCGA-D1-A16R-01A	Primary Tumor	FALSE	released	Not Reported	FALSE	TCGA-D1-A16R	D9641375-D204-4469-989A-ED08DDE66408	290	1	161	f57eb4ed-4393-4dc3-9362-a4757ef8b21d	Endometrium	0	Stage IA	not reported	267a5524-e18d-51ad-a054-5e2ae97eb8c2	no	Endometrioid adenocarcinoma, NOS	not reported	21	14465	No	not reported	8380-03-01	No	Endometrium	not reported	2010	C54.1	not reported	41.5332	1d09d225-660a-5d0a-8624-c0860743a0c3	Not Reported	105	159	1971	not hispanic or latino	Alive	NA	-14465	39	f9768205-d7e5-5d5e-bf59-37e064d73669	white
TCGA-BG-A2AE-01A	TCGA-BG-A2AE-01A-11R-A16F-07	TCGA-BG-A2AE	TCGA-BG-A2AE-01A	TP	Primary solid Tumor	TCGA-BG-A2AE-01A	Primary Tumor	TRUE	released	Not Reported	FALSE	TCGA-BG-A2AE	BA5BC88E-6A6C-425E-84B4-EC33DB9AC146	460	1	50	273a3b52-7613-400e-8ae1-a68c36ab6968	Endometrium	0	Stage IB	not reported	68451be9-1a15-568b-a1b9-2cc9f3b4009d	no	Serous cystadenocarcinoma, NOS	not reported	721	21069	No	not reported	8441-03-01	No	Endometrium	not reported	2011	C54.1	not reported	42.1335	49177037-cd3c-5801-bd75-03aa338475a2	Not Reported	135	179	1954	not hispanic or latino	Alive	NA	-21069	57	8f20f1ea-97c6-5bcf-8305-b4b7451de028	white
TCGA-5S-A9Q8-01A	TCGA-5S-A9Q8-01A-11R-A40A-07	TCGA-5S-A9Q8	TCGA-5S-A9Q8-01A	TP	Primary solid Tumor	TCGA-5S-A9Q8-01A	Primary Tumor	TRUE	released	Not Reported	FALSE	TCGA-5S-A9Q8	3F89A501-BE16-4E08-9846-41B4BBDDFCF9	690	1	103	e5004b9a-a75d-4908-924f-d46e53d33e6b	Endometrium	0	Stage IIIA	not reported	d3102afa-c8e9-5eae-997f-1bf246a5b819	no	Endometrioid adenocarcinoma, NOS	not reported	313	18785	No	not reported	8380-03-01	No	Endometrium	not reported	2013	C54.1	not reported	32.7694	194023da-444b-5e6b-865d-34e67defa169	Not Reported	86	162	1962	not hispanic or latino	Alive	NA	-18785	51	9bc7569c-897a-5443-a8f7-f160ecba3605	black or african american
TCGA-AP-A0LS-01A	TCGA-AP-A0LS-01A-11R-A14D-07	TCGA-AP-A0LS	TCGA-AP-A0LS-01A	TP	Primary solid Tumor	TCGA-AP-A0LS-01A	Primary Tumor	TRUE	released	Not Reported	FALSE	TCGA-AP-A0LS	E802CEF6-BC3F-4C35-85E8-2B37531571CD	200	1	1421	c6f914f3-0888-4890-9323-6386f1035d81	Endometrium	0	Stage IA	not reported	19e6b67b-cc43-5b42-9709-aa36599dc30b	yes	Endometrioid adenocarcinoma, NOS	not reported	2904	23126	No	not reported	8380-03-01	Not Reported	Endometrium	not reported	2006	C54.1	not reported	28.3604	822a0b4a-7ec6-592c-8999-64d61abf03b3	Not Reported	81	169	1943	not reported	Alive	NA	-23126	63	ce0d78ee-e0db-55d8-88b5-227de3fbf4d2	white
TCGA-D1-A1O5-01A	TCGA-D1-A1O5-01A-11R-A14D-07	TCGA-D1-A1O5	TCGA-D1-A1O5-01A	TP	Primary solid Tumor	TCGA-D1-A1O5-01A	Primary Tumor	FALSE	released	Not Reported	FALSE	TCGA-D1-A1O5	F8BEE46E-D0C9-4977-B1C3-DA87AF089B6D	100	1	174	a2a2d119-29a0-4cdb-bbed-44219adddfcf	Endometrium	0	Stage IA	not reported	70b0e8e8-887f-58f8-9664-19fb14475c53	no	Endometrioid adenocarcinoma, NOS	not reported	458	22580	No	not reported	8380-03-01	No	Endometrium	not reported	2010	C54.1	not reported	30.863	7bd64a8d-4499-5998-8dce-1f3e8c04bdbe	Not Reported	80	161	1949	not hispanic or latino	Alive	NA	-22580	61	5af7b769-4f26-5003-8b0c-835175118797	white
TCGA-BK-A0CB-11A	TCGA-BK-A0CB-11A-33R-A104-07	TCGA-BK-A0CB	TCGA-BK-A0CB-11A	NT	Solid Tissue Normal	TCGA-BK-A0CB-11A	Solid Tissue Normal	FALSE	released	Not Reported	FALSE	TCGA-BK-A0CB	NA	420	11	64	f1d2d79c-ce6a-4160-9de2-c169f0dab321	Endometrium	0	Stage IIIC	not reported	5a486ede-eca5-51a6-bbec-2e5edf372fae	no	Endometrioid adenocarcinoma, NOS	not reported	1092	21930	No	not reported	8380-03-01	No	Endometrium	not reported	2010	C54.1	not reported	46.8038	e7ee05d7-b87a-522e-b770-bb7f1b74a1ee	Not Reported	111	154	1950	not hispanic or latino	Alive	NA	-21930	60	1f26523e-25cd-56bb-9040-3a6c41c9990a	white
TCGA-EY-A2OQ-01A	TCGA-EY-A2OQ-01A-11R-A19W-07	TCGA-EY-A2OQ	TCGA-EY-A2OQ-01A	TP	Primary solid Tumor	TCGA-EY-A2OQ-01A	Primary Tumor	FALSE	released	Not Reported	FALSE	TCGA-EY-A2OQ	BD1FB0FF-176C-42D9-843E-2F2BF2EBCCC2	1	1	217	a5f68889-4f7d-44d7-a999-c01bcb0ee56e	Endometrium	0	Stage IA	not reported	cfe4c1f5-1020-5c29-9267-81b5d63b9c55	no	Endometrioid adenocarcinoma, NOS	not reported	885	22309	No	not reported	8380-03-01	No	Endometrium	not reported	2011	C54.1	not reported	32.8824	fd1551a0-b902-539b-8480-49df933ae3a0	Not Reported	79	155	1950	not hispanic or latino	Alive	NA	-22309	61	30f06462-90ed-5004-81de-422d8ce9b270	white
TCGA-A5-A7WK-01A	TCGA-A5-A7WK-01A-11R-A34R-07	TCGA-A5-A7WK	TCGA-A5-A7WK-01A	TP	Primary solid Tumor	TCGA-A5-A7WK-01A	Primary Tumor	TRUE	released	Not Reported	FALSE	TCGA-A5-A7WK	9101DD17-9216-4526-9A87-8C4E94B1F435	160	1	253	69c891f3-536d-4cb8-bbd4-a387534c1283	Endometrium	0	Stage IA	not reported	ec380795-f14e-5b6a-bf51-f17431ec8566	no	Serous cystadenocarcinoma, NOS	not reported	560	26044	No	not reported	8441-03-01	No	Endometrium	not reported	2013	C54.1	not reported	34.3679	381721e9-7ddb-50ce-89c7-b7cd2316be11	Not Reported	97	168	1942	not hispanic or latino	Alive	NA	-26044	71	24d1e0d9-dcac-5e22-be01-d00d6ccbf4ad	black or african american
TCGA-B5-A0K2-01A	TCGA-B5-A0K2-01A-12R-A104-07	TCGA-B5-A0K2	TCGA-B5-A0K2-01A	TP	Primary solid Tumor	TCGA-B5-A0K2-01A	Primary Tumor	TRUE	released	Not Reported	FALSE	TCGA-B5-A0K2	5D780459-F4E6-4BB8-939D-5FDFD9BF7073	270	1	534	17122498-71c0-4094-a86e-863da3116463	Endometrium	0	Stage IIIA	not reported	3b479bf2-eb91-5790-bda7-bf6c64a89476	no	Endometrioid adenocarcinoma, NOS	not reported	2209	20080	No	not reported	8380-03-01	No	Endometrium	not reported	2008	C54.1	not reported	33.2265	d420e1e5-a13a-5011-8450-e23c06dc8a65	Not Reported	84	159	1954	not reported	Alive	NA	-20080	54	8edb6f51-93e3-5ff9-88f6-e970cb486bb6	white
TCGA-BG-A0MI-01A	TCGA-BG-A0MI-01A-11R-A040-07	TCGA-BG-A0MI	TCGA-BG-A0MI-01A	TP	Primary solid Tumor	TCGA-BG-A0MI-01A	Primary Tumor	TRUE	released	Not Reported	FALSE	TCGA-BG-A0MI	1A0F6DD8-22A2-4A00-8AAD-04710DBBDFED	100	1	1014	f030dae4-bd6f-4d0d-96e0-12b299057338	Endometrium	0	Stage IA	not reported	0269ec13-6288-5b21-91f1-82f13a57ecd0	no	Endometrioid adenocarcinoma, NOS	not reported	NA	30334	No	not reported	8380-03-01	No	Endometrium	not reported	2007	C54.1	not reported	37.0983	7f4d8eec-0390-502c-b7d9-ef6a77b60acb	Not Reported	101	165	1924	not hispanic or latino	Dead	2008	-30334	83	0fb4bc67-19f3-5554-b4f5-9cdc29776597	white
TCGA-BG-A18C-01A	TCGA-BG-A18C-01A-11R-A12I-07	TCGA-BG-A18C	TCGA-BG-A18C-01A	TP	Primary solid Tumor	TCGA-BG-A18C-01A	Primary Tumor	TRUE	released	Not Reported	FALSE	TCGA-BG-A18C	2A6FB6E4-7FBF-45EA-B9B0-C4EDC78C35E2	340	1	52	37f209b1-c738-441c-b205-eaec4e2ade4e	Endometrium	0	Stage IA	not reported	8337ee7b-e16c-5f14-93f5-f8730b9788c5	no	Endometrioid adenocarcinoma, NOS	not reported	470	26602	No	not reported	8380-03-01	No	Endometrium	not reported	2010	C54.1	not reported	36.1323	049ab97f-2226-57cc-b573-d154419bd09f	Not Reported	96	163	1938	not hispanic or latino	Alive	NA	-26602	72	06e72bfd-79e9-5aa2-a14c-1c4bb7c4bd57	white
TCGA-AX-A05S-01A	TCGA-AX-A05S-01A-11R-A00V-07	TCGA-AX-A05S	TCGA-AX-A05S-01A	TP	Primary solid Tumor	TCGA-AX-A05S-01A	Primary Tumor	FALSE	released	Not Reported	FALSE	TCGA-AX-A05S	571B1EC2-3698-4FF2-89DD-7C5A8A048660	230	1	507	3d8f263f-6866-4b92-aaee-743ec5514865	Endometrium	0	Stage IIIC	not reported	40d99eb2-715c-55b0-a86d-61e61cb4232d	no	Endometrioid adenocarcinoma, NOS	not reported	NA	29928	No	not reported	8380-03-01	No	Endometrium	not reported	2008	C54.1	not reported	20.7756	b77e2ab2-0227-51af-877e-01dd6f888ba3	Not Reported	48	152	1927	not hispanic or latino	Dead	2009	-29928	81	6fcf1e15-6b38-500f-9d76-b481914a30cb	white
TCGA-AX-A1CI-11A	TCGA-AX-A1CI-11A-11R-A137-07	TCGA-AX-A1CI	TCGA-AX-A1CI-11A	NT	Solid Tissue Normal	TCGA-AX-A1CI-11A	Solid Tissue Normal	FALSE	released	Not Reported	FALSE	TCGA-AX-A1CI	NA	100	11	2222	cad6c89d-f722-470b-93bc-e8b24c033f0f	Endometrium	0	Stage IB	not reported	d475ef4a-37c4-5638-88da-84f422483574	no	Endometrioid adenocarcinoma, NOS	not reported	2600	22582	No	not reported	8380-03-01	No	Endometrium	not reported	2004	C54.1	not reported	27.5134	15d6814f-19e0-5150-832d-700a652dde62	Not Reported	74	164	1943	not hispanic or latino	Alive	NA	-22582	61	0cbd2001-5067-5109-838d-3c053cfcfa55	white
TCGA-BG-A0W2-01A	TCGA-BG-A0W2-01A-11R-A109-07	TCGA-BG-A0W2	TCGA-BG-A0W2-01A	TP	Primary solid Tumor	TCGA-BG-A0W2-01A	Primary Tumor	TRUE	released	Not Reported	FALSE	TCGA-BG-A0W2	D9BDB0FB-9205-4E41-9D7D-B12C206A608E	80	1	1073	0945d625-8d4b-4f5a-a863-a61dad5ecd34	Endometrium	0	Stage IA	not reported	2e957e13-19ba-579d-a39a-d6a1fa3d990f	no	Endometrioid adenocarcinoma, NOS	not reported	1721	20998	No	not reported	8380-03-01	No	Endometrium	not reported	2007	C54.1	not reported	44.4444	cc9f2b0a-0a8f-5803-97d9-5d33d48abf70	Not Reported	121	165	1950	not reported	Alive	NA	-20998	57	215f190d-5fd9-57db-9461-d00abcfae4e0	white
TCGA-AP-A0LD-01A	TCGA-AP-A0LD-01A-11R-A040-07	TCGA-AP-A0LD	TCGA-AP-A0LD-01A	TP	Primary solid Tumor	TCGA-AP-A0LD-01A	Primary Tumor	TRUE	released	Not Reported	FALSE	TCGA-AP-A0LD	10B9E917-C1FB-480D-9DB2-8E93FA446ADC	230	1	2993	649dadda-5823-4b0d-b5a2-49f501adc029	Endometrium	0	Stage IB	not reported	66cf797e-30dd-5bbf-9874-1af349475018	no	Endometrioid adenocarcinoma, NOS	not reported	3589	23216	No	not reported	8380-03-01	No	Endometrium	not reported	2002	C54.1	not reported	27.2392	0906c4b6-640a-5ac1-9849-aa0c90791233	Not Reported	68	158	1939	not reported	Alive	NA	-23216	63	89dd9b5b-71a2-599c-b86a-9631ef174de5	white
TCGA-AX-A2HG-01A	TCGA-AX-A2HG-01A-11R-A17B-07	TCGA-AX-A2HG	TCGA-AX-A2HG-01A	TP	Primary solid Tumor	TCGA-AX-A2HG-01A	Primary Tumor	FALSE	released	Not Reported	FALSE	TCGA-AX-A2HG	EF863B73-4C80-42E6-8AAF-2EF72559212A	150	1	582	5e3d8501-5e81-443f-8b64-e02a0e0b3d1f	Endometrium	0	Stage IC	not reported	cb06baac-9e6b-5d41-984c-1ccfebb0f5b5	no	Endometrioid adenocarcinoma, NOS	not reported	1163	20771	No	not reported	8380-03-01	No	Endometrium	not reported	2009	C54.1	not reported	46.655	634e5fcb-f21d-50e4-8c7b-e396e082868e	Not Reported	115	157	1953	hispanic or latino	Alive	NA	-20771	56	3505f603-e5fb-5a9e-8824-99e97c974956	white
TCGA-H5-A2HR-01A	TCGA-H5-A2HR-01A-11R-A180-07	TCGA-H5-A2HR	TCGA-H5-A2HR-01A	TP	Primary solid Tumor	TCGA-H5-A2HR-01A	Primary Tumor	FALSE	released	Not Reported	FALSE	TCGA-H5-A2HR	3747A4AC-811E-49A1-8459-93807BB363C6	110	1	1627	731428d0-5cc9-4e8d-a2be-e2e3d57745b7	Endometrium	0	Stage IB	not reported	6fc44a29-6ceb-53af-90e4-ae25365a33e0	no	Endometrioid adenocarcinoma, NOS	not reported	53	25986	No	not reported	8380-03-01	No	Endometrium	not reported	2006	C54.1	not reported	NA	52b28882-b157-50e8-8013-bebdc39b6912	Not Reported	95	NA	1935	not hispanic or latino	Alive	NA	-25986	71	489ef6fd-7a84-59ac-966e-51af8f004b77	black or african american
TCGA-D1-A169-01A	TCGA-D1-A169-01A-11R-A12I-07	TCGA-D1-A169	TCGA-D1-A169-01A	TP	Primary solid Tumor	TCGA-D1-A169-01A	Primary Tumor	FALSE	released	Not Reported	FALSE	TCGA-D1-A169	F7B4C0DC-2259-4A0A-81D3-E145EFA91279	180	1	800	9b36f264-55c3-4e08-a151-4b356871520c	Endometrium	0	Stage IV	not reported	6475596b-d57b-55b5-add0-768e2e451294	no	Endometrioid adenocarcinoma, NOS	not reported	1135	23238	No	not reported	8380-03-01	No	Endometrium	not reported	2008	C54.1	not reported	35.2941	084bdc25-0423-5828-921a-b697e2467bea	Not Reported	102	170	1945	not hispanic or latino	Alive	NA	-23238	63	32f9bc7f-6bbe-55fb-8c70-28e7cd114d27	white
TCGA-EC-A1NJ-01A	TCGA-EC-A1NJ-01A-31R-A14D-07	TCGA-EC-A1NJ	TCGA-EC-A1NJ-01A	TP	Primary solid Tumor	TCGA-EC-A1NJ-01A	Primary Tumor	TRUE	released	Not Reported	FALSE	TCGA-EC-A1NJ	8E02F7D6-EBE4-46CB-B05C-B41FDCDC1141	620	1	60	0a6212d0-cb90-4e24-add2-6ef723d2a701	Endometrium	0	Stage IA	not reported	b4211663-bd7a-593e-8805-1813d9dee70c	no	Endometrioid adenocarcinoma, NOS	not reported	488	27002	No	not reported	8380-03-01	No	Endometrium	not reported	2010	C54.1	not reported	26.4855	113ac322-49d4-5f5c-85ec-78277c9ece14	Not Reported	62	153	1937	not hispanic or latino	Alive	NA	-27002	73	83619ed1-a7ed-5029-ae2d-608ce3dcbf3f	white
TCGA-AJ-A23M-01A	TCGA-AJ-A23M-01A-11R-A157-07	TCGA-AJ-A23M	TCGA-AJ-A23M-01A	TP	Primary solid Tumor	TCGA-AJ-A23M-01A	Primary Tumor	FALSE	released	Not Reported	FALSE	TCGA-AJ-A23M	B9651546-290B-405B-8275-24C8A53A10A3	90	1	274	acbbc556-4e4e-4ebc-b408-55d69720a87d	Endometrium	0	Stage II	not reported	d8cefeb1-6fae-59ae-ba9f-8421609c52e9	no	Serous cystadenocarcinoma, NOS	not reported	36	22430	No	not reported	8441-03-01	No	Endometrium	not reported	2010	C54.1	not reported	61.0284	b7e4b16f-56e0-57e8-9071-474eeb25cca6	Not Reported	141	152	1949	not reported	Dead	NA	-22430	61	f103f7be-085d-52f8-a650-31b9e2c0bc56	white
TCGA-AX-A1CC-01A	TCGA-AX-A1CC-01A-11R-A137-07	TCGA-AX-A1CC	TCGA-AX-A1CC-01A	TP	Primary solid Tumor	TCGA-AX-A1CC-01A	Primary Tumor	FALSE	released	Not Reported	FALSE	TCGA-AX-A1CC	C621C7A6-FF3F-453E-94A2-9789F66750E3	90	1	356	86f051d5-f4a3-47e2-b377-88a516c29bc3	Endometrium	0	Stage IC	not reported	272ec012-fe88-5946-b590-5fd2f36587aa	no	Serous cystadenocarcinoma, NOS	not reported	788	23795	No	not reported	8441-03-01	No	Endometrium	not reported	2010	C54.1	not reported	40.6805	9805d128-680a-5d92-b356-960c05dc9e03	Not Reported	99	156	1945	not hispanic or latino	Alive	NA	-23795	65	7c2e2f5f-ce78-504d-817b-73a479cd09f9	white
TCGA-SL-A6J9-01A	TCGA-SL-A6J9-01A-11R-A31O-07	TCGA-SL-A6J9	TCGA-SL-A6J9-01A	TP	Primary solid Tumor	TCGA-SL-A6J9-01A	Primary Tumor	TRUE	released	Not Reported	FALSE	TCGA-SL-A6J9	DFD43EFD-E91F-487F-A737-93C57C065A49	280	1	86	8a93e942-ee48-421a-a696-2b367c6c3867	Endometrium	0	Stage IB	not reported	41c082af-250a-57a1-bdf3-11be4f195d17	no	Endometrioid adenocarcinoma, NOS	not reported	2	26701	No	not reported	8380-03-01	No	Endometrium	not reported	2013	C54.1	not reported	31.5537	bb3cc5e5-c20c-509b-b802-18938fe25163	Not Reported	88	167	1940	not hispanic or latino	Alive	NA	-26701	73	3171801b-ead8-54fc-a7b9-481100dfe39d	black or african american
TCGA-B5-A1MV-01A	TCGA-B5-A1MV-01A-31R-A14D-07	TCGA-B5-A1MV	TCGA-B5-A1MV-01A	TP	Primary solid Tumor	TCGA-B5-A1MV-01A	Primary Tumor	TRUE	released	Not Reported	FALSE	TCGA-B5-A1MV	E536759E-F47A-4EE9-B855-AFEC6BCF5EE0	470	1	226	efd221c1-8513-4129-99ba-43ab94d1a6b9	Endometrium	0	Stage IA	not reported	1dfe36df-e4de-5a59-83e4-d4b83ab864b4	no	Endometrioid adenocarcinoma, NOS	not reported	1565	30926	No	not reported	8380-03-01	No	Endometrium	not reported	2010	C54.1	not reported	31.5776	0e4fcdc3-82ce-5c03-8032-d6ee1b25dc39	Not Reported	72	151	1926	not reported	Alive	NA	-30926	84	62e5753a-c900-5b22-b3ab-7d11afe47bdf	white
TCGA-D1-A174-01A	TCGA-D1-A174-01A-11R-A12I-07	TCGA-D1-A174	TCGA-D1-A174-01A	TP	Primary solid Tumor	TCGA-D1-A174-01A	Primary Tumor	FALSE	released	Not Reported	FALSE	TCGA-D1-A174	E45B2436-C0B2-44C3-B400-49C668114B01	80	1	219	ad5a9cb6-b3f9-4651-b6d1-13c78010bd88	Endometrium	0	Stage IA	not reported	6d77a903-7e29-5b60-85e1-c20fcf1a0760	no	Endometrioid adenocarcinoma, NOS	not reported	594	18702	No	not reported	8380-03-01	No	Endometrium	not reported	2010	C54.1	not reported	26.3702	89d19aa0-c846-5449-9dbd-986f46df02bc	Not Reported	65	157	1959	not hispanic or latino	Alive	NA	-18702	51	6cb2b392-7f9d-56ff-951f-50fa1961540e	white
TCGA-D1-A2G5-01A	TCGA-D1-A2G5-01A-11R-A17B-07	TCGA-D1-A2G5	TCGA-D1-A2G5-01A	TP	Primary solid Tumor	TCGA-D1-A2G5-01A	Primary Tumor	TRUE	released	Not Reported	FALSE	TCGA-D1-A2G5	741AB1D9-493E-4659-BC2E-BF77A7E1CC14	70	1	1354	7aafad6c-6329-41e5-ba2e-74ae104ddcb1	Endometrium	0	Stage IB	not reported	c67e3e07-6dd1-5141-8c19-a1091989b5f2	yes	Endometrioid adenocarcinoma, NOS	not reported	1455	18322	No	not reported	8380-03-01	Not Reported	Endometrium	not reported	2007	C54.1	not reported	47.7797	bd9b1ba4-d376-5ec7-b120-2c769eb4ba91	Not Reported	143	173	1957	not hispanic or latino	Alive	NA	-18322	50	b2b94f43-6ae2-5741-a03e-9bd5b9d71433	white
TCGA-EO-A3KW-01A	TCGA-EO-A3KW-01A-11R-A22K-07	TCGA-EO-A3KW	TCGA-EO-A3KW-01A	TP	Primary solid Tumor	TCGA-EO-A3KW-01A	Primary Tumor	FALSE	released	Not Reported	FALSE	TCGA-EO-A3KW	C1CFE3DE-628B-4C0F-881B-588C613498DA	150	1	205	ac5073ea-51cf-466c-9b31-1d4fbb86f998	Endometrium	0	Stage IA	not reported	4d741fd5-b1bb-59fe-a569-74158159de1e	no	Serous cystadenocarcinoma, NOS	not reported	497	26492	No	not reported	8441-03-01	No	Endometrium	not reported	2011	C54.1	not reported	26.4855	4aadd2f4-c495-5ea3-a408-873fce16aa07	Not Reported	62	153	1939	not reported	Alive	NA	-26492	72	2892198e-6c40-564b-b111-52a3797e9f8c	not reported
TCGA-B5-A0K0-01A	TCGA-B5-A0K0-01A-11R-A16W-07	TCGA-B5-A0K0	TCGA-B5-A0K0-01A	TP	Primary solid Tumor	TCGA-B5-A0K0-01A	Primary Tumor	TRUE	released	Not Reported	FALSE	TCGA-B5-A0K0	6284E0A9-FACB-4297-ABC6-308715ABAFCD	440	1	615	11c43948-e7c9-4436-a654-82fa8033b625	Endometrium	0	Stage IA	not reported	0e1b6dbb-ed50-5171-9dc6-383802394d94	no	Endometrioid adenocarcinoma, NOS	not reported	1478	17810	No	not reported	8380-03-01	No	Endometrium	not reported	2008	C54.1	not reported	49.6032	d1d589bf-9b98-5d44-ba6e-7f6760f085ad	Not Reported	140	168	1960	not reported	Alive	NA	-17810	48	c4dacc00-24ae-5643-ba9f-f81668f7fc01	white
TCGA-A5-A1OG-01A	TCGA-A5-A1OG-01A-11R-A14D-07	TCGA-A5-A1OG	TCGA-A5-A1OG-01A	TP	Primary solid Tumor	TCGA-A5-A1OG-01A	Primary Tumor	TRUE	released	Not Reported	FALSE	TCGA-A5-A1OG	7BE01FDF-C4CF-471E-B395-8D7C4531CD6F	190	1	223	4cbc8fb7-9de4-4e17-8fb2-8571a224fb8d	Endometrium	0	Stage IIIC2	not reported	f853a784-588f-507c-9f83-400ecd132330	no	Serous cystadenocarcinoma, NOS	not reported	348	23956	No	not reported	8441-03-01	No	Endometrium	not reported	2010	C54.1	not reported	25.6369	f62f4c93-7a49-5216-ad9e-fd98d58316a6	Not Reported	64	158	1945	not hispanic or latino	Dead	NA	-23956	65	0083a218-06f6-5278-ac8e-1bc4f0cf5124	asian
TCGA-AJ-A2QN-01A	TCGA-AJ-A2QN-01A-11R-A18M-07	TCGA-AJ-A2QN	TCGA-AJ-A2QN-01A	TP	Primary solid Tumor	TCGA-AJ-A2QN-01A	Primary Tumor	FALSE	released	Not Reported	FALSE	TCGA-AJ-A2QN	F92EF591-695A-4E48-9ACF-67497880AC20	25	1	289	3fd07879-b069-4595-a704-cd7d11733f01	Endometrium	0	Stage II	not reported	42bb44bc-d039-5d7d-9b18-e9d123743198	no	Endometrioid adenocarcinoma, NOS	not reported	1069	21915	No	not reported	8380-03-01	No	Endometrium	not reported	2010	C54.1	not reported	45.6747	5ed191a7-54d8-5bf9-9d49-43dda89dd33f	Not Reported	132	170	1950	not reported	Alive	NA	-21915	60	715f8a44-a741-5bf0-977f-2d443c2c098d	white
TCGA-AX-A1CK-01A	TCGA-AX-A1CK-01A-11R-A137-07	TCGA-AX-A1CK	TCGA-AX-A1CK-01A	TP	Primary solid Tumor	TCGA-AX-A1CK-01A	Primary Tumor	FALSE	released	Not Reported	FALSE	TCGA-AX-A1CK	5810919B-7778-4566-A024-2D70BDE9A4F5	100	1	2115	7028ec96-26a1-4ec7-a044-9b263e50ca8d	Endometrium	0	Stage IB	not reported	5c32ec46-1a26-57af-ae73-42b96cd3a53d	no	Endometrioid adenocarcinoma, NOS	not reported	2441	21200	No	not reported	8380-03-01	No	Endometrium	not reported	2005	C54.1	not reported	27.0993	fd7c70eb-a52b-5f34-83f0-777da3cb5c2b	Not Reported	72	163	1947	not hispanic or latino	Alive	NA	-21200	58	64bf5f32-7f0d-5ea2-80c1-8fc679a3de3b	white
TCGA-BG-A0LW-01A	TCGA-BG-A0LW-01A-11R-A16W-07	TCGA-BG-A0LW	TCGA-BG-A0LW-01A	TP	Primary solid Tumor	TCGA-BG-A0LW-01A	Primary Tumor	TRUE	released	Not Reported	FALSE	TCGA-BG-A0LW	75A97BED-AB64-46CC-AE6B-59860673D53E	190	1	107	6527ec31-1d41-49c2-93ff-11615a6cba8b	Endometrium	0	Stage IA	not reported	565c2697-e6db-5c22-be88-bbc3f88f1424	no	Endometrioid adenocarcinoma, NOS	not reported	566	17369	No	not reported	8380-03-01	No	Endometrium	not reported	2010	C54.1	not reported	57.2031	c2adc86a-6fd1-56e1-bc7e-56e4d3581bca	Not Reported	141	157	1963	not hispanic or latino	Alive	NA	-17369	47	d8c4248b-3e80-5a02-bf28-aff20c54f0dc	white
TCGA-B5-A11H-01A	TCGA-B5-A11H-01A-11R-A118-07	TCGA-B5-A11H	TCGA-B5-A11H-01A	TP	Primary solid Tumor	TCGA-B5-A11H-01A	Primary Tumor	TRUE	released	Not Reported	FALSE	TCGA-B5-A11H	40813C61-4B78-4677-89A4-4B9488613F57	620	1	2324	d78d2f6b-3eb3-4082-a7ea-f7b6202cdc58	Endometrium	0	Stage IIIA	not reported	85535d33-70d5-53e0-b4f9-738a62b34432	no	Endometrioid adenocarcinoma, NOS	not reported	2687	24556	No	not reported	8380-03-01	No	Endometrium	not reported	2004	C54.1	not reported	NA	5477aabf-1d89-5a52-bfad-fba2c2a3dace	Not Reported	101	NA	1937	not reported	Alive	NA	-24556	67	8c9e16d5-74cd-58a5-87ae-aa6dd8a31bff	white
TCGA-AX-A2HH-01A	TCGA-AX-A2HH-01A-11R-A32Y-07	TCGA-AX-A2HH	TCGA-AX-A2HH-01A	TP	Primary solid Tumor	TCGA-AX-A2HH-01A	Primary Tumor	FALSE	released	Not Reported	FALSE	TCGA-AX-A2HH	2EE7245F-7069-456A-A215-41E59D9FE606	150	1	462	0e73eeac-251a-43fa-9141-636262ee3129	Endometrium	0	Stage IA	not reported	f32ae4a0-f573-5a9b-b3dc-97ac5ff847e5	no	Endometrioid adenocarcinoma, NOS	not reported	540	21924	No	not reported	8380-03-01	No	Endometrium	not reported	2010	C54.1	not reported	27.0552	e15ec8c4-139a-5a3f-9d00-9d1932038f6b	Not Reported	65	155	1950	not hispanic or latino	Alive	NA	-21924	60	5155c521-35ee-5ea9-be34-9912fa0d736b	white
TCGA-B5-A5OE-01A	TCGA-B5-A5OE-01A-11R-A31O-07	TCGA-B5-A5OE	TCGA-B5-A5OE-01A	TP	Primary solid Tumor	TCGA-B5-A5OE-01A	Primary Tumor	TRUE	released	Not Reported	FALSE	TCGA-B5-A5OE	82A668E5-6B89-4C94-BEED-F4FF227BD0B1	1540	1	609	df9184ec-0a56-4227-a0f7-ce92e5e6203e	Endometrium	0	Stage IIIC2	not reported	4c34818d-6290-52a5-a4d4-29ab9ec64c52	no	Serous cystadenocarcinoma, NOS	not reported	1063	24905	No	not reported	8441-03-01	No	Endometrium	not reported	2011	C54.1	not reported	NA	73048860-d819-5808-80e1-461490925fb0	Not Reported	NA	NA	1943	not reported	Alive	NA	-24905	68	efdecf34-f346-53d8-9aab-eefc419d4463	black or african american
TCGA-BG-A0M6-01A	TCGA-BG-A0M6-01A-31R-A104-07	TCGA-BG-A0M6	TCGA-BG-A0M6-01A	TP	Primary solid Tumor	TCGA-BG-A0M6-01A	Primary Tumor	TRUE	released	Not Reported	FALSE	TCGA-BG-A0M6	39EC3673-5B31-403B-8328-9DEA5FF7CD1A	320	1	618	66e4b080-e6ef-4531-9b69-1b27f15c5669	Endometrium	0	Stage IIIC2	not reported	1d9b02ad-e4a7-5861-8f48-040a0b558207	yes	Serous cystadenocarcinoma, NOS	not reported	241	26666	No	not reported	8441-03-01	Not Reported	Endometrium	not reported	2008	C54.1	not reported	23.8054	9f90326d-c8de-5788-99f6-7ea88ef9781a	Not Reported	55	152	1935	not hispanic or latino	Dead	NA	-26666	73	3e7266d1-dce3-556c-ab45-4ed485d16350	white
TCGA-D1-A161-01A	TCGA-D1-A161-01A-11R-A118-07	TCGA-D1-A161	TCGA-D1-A161-01A	TP	Primary solid Tumor	TCGA-D1-A161-01A	Primary Tumor	FALSE	released	Not Reported	FALSE	TCGA-D1-A161	E68A0ED2-CBE3-40A9-8DBF-A3BBC49204DD	170	1	864	94ad0779-7342-4f52-a6da-aed090129cd1	Endometrium	0	Stage IC	not reported	e0980a3b-3670-52a5-ad47-b6f1b4467acc	no	Endometrioid adenocarcinoma, NOS	not reported	892	28695	No	not reported	8380-03-01	No	Endometrium	not reported	2008	C54.1	not reported	28.0843	7e4283df-2ac2-50d7-b858-b1a9ac7f8d38	Not Reported	71	159	1930	not hispanic or latino	Alive	NA	-28695	78	3c625a1d-559a-5c1f-a2ac-a798cda8da14	white
TCGA-D1-A17U-01A	TCGA-D1-A17U-01A-21R-A12I-07	TCGA-D1-A17U	TCGA-D1-A17U-01A	TP	Primary solid Tumor	TCGA-D1-A17U-01A	Primary Tumor	FALSE	released	Not Reported	FALSE	TCGA-D1-A17U	A0A4164D-FD8D-4472-BAFA-A036469E22CC	210	1	314	1f1945ee-4cf3-43a3-9998-1c4528c7a511	Endometrium	0	Stage IIIC2	not reported	0e51088d-0e30-5949-82fe-36db6f57ac16	no	Endometrioid adenocarcinoma, NOS	not reported	697	19544	No	not reported	8380-03-01	No	Endometrium	not reported	2010	C54.1	not reported	30.8248	918a068f-b3f6-5d96-9f0e-aa9fe0296146	Not Reported	87	168	1957	not hispanic or latino	Alive	NA	-19544	53	eada4ab5-d648-5c4f-9f46-ea31cebd6457	white
TCGA-BS-A0V6-01A	TCGA-BS-A0V6-01A-11R-A118-07	TCGA-BS-A0V6	TCGA-BS-A0V6-01A	TP	Primary solid Tumor	TCGA-BS-A0V6-01A	Primary Tumor	FALSE	released	Not Reported	FALSE	TCGA-BS-A0V6	657466BC-3CA2-4568-BF64-2905571C3666	80	1	1462	1c337d11-f2ac-48cf-9c8f-ec27550876ea	Endometrium	0	Stage IB	not reported	f9e16061-74b2-560a-844c-561de6ed91ab	no	Endometrioid adenocarcinoma, NOS	not reported	2725	20369	No	not reported	8380-03-01	No	Endometrium	not reported	2006	C54.1	not reported	33.6728	30700f2f-dec9-5942-9ef2-88c96f520b82	Not Reported	83	157	1951	not hispanic or latino	Alive	NA	-20369	55	118bb2cb-a544-5ce7-9eba-f989bd4f48f0	asian
TCGA-EY-A1GU-01A	TCGA-EY-A1GU-01A-11R-A13S-07	TCGA-EY-A1GU	TCGA-EY-A1GU-01A	TP	Primary solid Tumor	TCGA-EY-A1GU-01A	Primary Tumor	FALSE	released	Not Reported	FALSE	TCGA-EY-A1GU	7A06A8F8-416F-41CD-B546-95DEA06996D0	380	1	189	ef348984-8c78-46a3-8e76-d5d974819d1b	Endometrium	0	Stage IB	not reported	b9931a2c-2e4f-5dc9-a4b5-6d30be3fd97d	no	Endometrioid adenocarcinoma, NOS	not reported	378	24304	No	not reported	8380-03-01	No	Endometrium	not reported	2010	C54.1	not reported	35.1562	8af56266-28ad-56d8-a31a-6f75b263a63c	Not Reported	90	160	1944	not hispanic or latino	Dead	NA	-24304	66	fc12f5c0-916b-58cd-adf6-ffd5a2316196	black or african american
TCGA-EO-A2CG-01A	TCGA-EO-A2CG-01A-12R-A180-07	TCGA-EO-A2CG	TCGA-EO-A2CG-01A	TP	Primary solid Tumor	TCGA-EO-A2CG-01A	Primary Tumor	FALSE	released	Not Reported	FALSE	TCGA-EO-A2CG	CAF671DB-2DD1-43D5-99C8-185253775B37	60	1	643	cf894594-77cc-471e-b112-5eae1829c415	Endometrium	0	Stage IA	not reported	8f4ffe4f-967f-5d0a-876b-1bc00c13b80d	no	Serous cystadenocarcinoma, NOS	not reported	1564	25279	No	not reported	8441-03-01	No	Endometrium	not reported	2009	C54.1	not reported	29.4321	10ada757-7957-52ba-9d8a-23d6fa925270	Not Reported	68	152	1940	not hispanic or latino	Alive	NA	-25279	69	07c36ef4-9831-5e46-a1af-0458dd1703c6	asian
TCGA-FI-A2F4-01A	TCGA-FI-A2F4-01A-11R-A17B-07	TCGA-FI-A2F4	TCGA-FI-A2F4-01A	TP	Primary solid Tumor	TCGA-FI-A2F4-01A	Primary Tumor	TRUE	released	Not Reported	FALSE	TCGA-FI-A2F4	B57570A5-2AE1-4D8B-9284-AB5769DDFDA6	60	1	860	79ca02f0-936e-4485-9cb3-85afa2cee9a3	Endometrium	0	Stage IC	not reported	e001828e-632e-5044-993e-67f821ca7c0f	yes	Endometrioid adenocarcinoma, NOS	not reported	2230	23621	No	not reported	8380-03-01	Not Reported	Endometrium	not reported	2009	C54.1	not reported	27.1809	a990ee00-9075-5ab8-acd1-02152e1fbbce	Not Reported	74	165	1945	not hispanic or latino	Alive	NA	-23621	64	c7999b4d-27ca-56c5-bf89-79ad97db1621	black or african american
TCGA-AX-A3G7-01A	TCGA-AX-A3G7-01A-12R-A213-07	TCGA-AX-A3G7	TCGA-AX-A3G7-01A	TP	Primary solid Tumor	TCGA-AX-A3G7-01A	Primary Tumor	FALSE	released	Not Reported	FALSE	TCGA-AX-A3G7	81608C78-6495-4FC7-9210-1132E9335D01	50	1	520	b44fab01-7ae7-4628-aea8-0be35ea93180	Endometrium	0	Stage IVB	not reported	12e86155-3dc3-5b54-841e-8d6078c4c32c	no	Serous cystadenocarcinoma, NOS	not reported	9	26187	No	not reported	8441-03-01	No	Endometrium	not reported	2010	C54.1	not reported	31.2026	7bddfbda-b111-5219-a376-22a9d2efb71e	Not Reported	74	154	1939	not hispanic or latino	Alive	NA	-26187	71	ee9641f4-f36d-5742-be0c-130144f39240	white
TCGA-BS-A0UV-01A	TCGA-BS-A0UV-01A-11R-A16W-07	TCGA-BS-A0UV	TCGA-BS-A0UV-01A	TP	Primary solid Tumor	TCGA-BS-A0UV-01A	Primary Tumor	FALSE	released	Not Reported	FALSE	TCGA-BS-A0UV	9414D0B9-3126-42E9-8189-7C1EC38B2AAB	80	1	1902	30945527-528a-448e-8db4-2e0c31c9016d	Endometrium	0	Stage IIIC	not reported	299e7afb-cff2-535a-ad6f-7a13d7a1bd44	no	Endometrioid adenocarcinoma, NOS	not reported	2228	20266	No	not reported	8380-03-01	No	Endometrium	not reported	2005	C54.1	not reported	39.6825	ea8a1054-64e3-5cf9-85e0-abafaee6e9ce	Not Reported	112	168	1950	not hispanic or latino	Alive	NA	-20266	55	04f8eb46-e4c3-5074-ae25-c74e2facb1df	native hawaiian or other pacific islander
TCGA-DF-A2KS-01A	TCGA-DF-A2KS-01A-11R-A18M-07	TCGA-DF-A2KS	TCGA-DF-A2KS-01A	TP	Primary solid Tumor	TCGA-DF-A2KS-01A	Primary Tumor	FALSE	released	Not Reported	FALSE	TCGA-DF-A2KS	C6638C17-4F05-491F-86ED-6D7DDB1B8FDE	120	1	NA	0e438d6a-52a7-473f-bb85-7805d63df150	Endometrium	NA	Stage IB	not reported	ab2d1531-0ac6-5197-9585-ee8cd6beb3b6	no	Endometrioid adenocarcinoma, NOS	not reported	3318	25313	No	not reported	8380-03-01	No	Endometrium	not reported	NA	C54.1	not reported	NA	cca6be82-44f2-52e1-9eb5-7fba21d3e957	Not Reported	66	NA	NA	not reported	Alive	NA	-25313	69	e6364172-46ac-520d-af07-f1d3d5bedeb9	not reported
TCGA-AP-A05J-01A	TCGA-AP-A05J-01A-11R-A00V-07	TCGA-AP-A05J	TCGA-AP-A05J-01A	TP	Primary solid Tumor	TCGA-AP-A05J-01A	Primary Tumor	TRUE	released	Not Reported	FALSE	TCGA-AP-A05J	C6426DA0-86C5-49CC-9983-A0002DA0D4F2	170	1	566	203c6ed3-2e18-400d-83ee-69a8fd9bb386	Endometrium	0	Stage II	not reported	ba11f1ed-4646-5adf-b91e-6b8562dbf59d	no	Serous cystadenocarcinoma, NOS	not reported	1122	24119	No	not reported	8441-03-01	No	Endometrium	not reported	2008	C54.1	not reported	27.9904	0b697c65-bbce-5a15-b6c8-51f80b075019	Not Reported	79	168	1942	not reported	Alive	NA	-24119	66	ffb5b981-6cb5-5f4e-b50f-0fd3b4d6dcea	white
TCGA-AJ-A8CW-01A	TCGA-AJ-A8CW-01A-11R-A37O-07	TCGA-AJ-A8CW	TCGA-AJ-A8CW-01A	TP	Primary solid Tumor	TCGA-AJ-A8CW-01A	Primary Tumor	FALSE	released	Not Reported	FALSE	TCGA-AJ-A8CW	146E0540-B6F0-495F-ADD5-90F7564C14CA	90	1	840	ca2da155-5ce0-4fe9-b82e-877295e4ad5e	Endometrium	0	Stage IA	not reported	65763f7d-c3f8-5db5-a71e-f921edcc96e4	no	Endometrioid adenocarcinoma, NOS	not reported	4	23554	No	not reported	8380-03-01	No	Endometrium	not reported	2011	C54.1	not reported	47.4773	e28268bd-20d6-53a3-bc2e-94c09f11dcc6	Not Reported	134	168	1947	not hispanic or latino	Alive	NA	-23554	64	6890a0be-464d-57fe-a1e4-40299008de2c	black or african american
TCGA-A5-A1OF-01A	TCGA-A5-A1OF-01A-11R-A14D-07	TCGA-A5-A1OF	TCGA-A5-A1OF-01A	TP	Primary solid Tumor	TCGA-A5-A1OF-01A	Primary Tumor	TRUE	released	Not Reported	FALSE	TCGA-A5-A1OF	C0A753A3-5202-4DD2-948E-2921AFBCB3BC	210	1	128	68c51551-232a-4adc-a0a0-fcecd7125f59	Endometrium	0	Stage IA	not reported	650ef48f-88b9-5e34-a7e6-b86c220ce3d0	no	Serous cystadenocarcinoma, NOS	not reported	973	17308	No	not reported	8441-03-01	No	Endometrium	not reported	2010	C54.1	not reported	29.1363	6032a121-a8ac-597b-9f1e-a30b6ae41c99	Not Reported	70	155	1963	hispanic or latino	Alive	NA	-17308	47	914f33d3-f471-5217-ab80-a340b1a61a93	not reported
TCGA-AX-A1C5-01A	TCGA-AX-A1C5-01A-11R-A137-07	TCGA-AX-A1C5	TCGA-AX-A1C5-01A	TP	Primary solid Tumor	TCGA-AX-A1C5-01A	Primary Tumor	FALSE	released	Not Reported	FALSE	TCGA-AX-A1C5	6F79B83A-90B4-45DF-8542-A6BC2F93470D	130	1	517	cb8bc1f7-c7a2-4378-9f91-a4d76a70435b	Endometrium	0	Stage IIIC	not reported	523b2dd3-21d7-51f5-840a-98c0c584d53b	no	Endometrioid adenocarcinoma, NOS	not reported	1001	17383	No	not reported	8380-03-01	No	Endometrium	not reported	2009	C54.1	not reported	41.7969	17c87eaf-e16b-55de-9f9c-c3ae4f383fb9	Not Reported	107	160	1962	not hispanic or latino	Alive	NA	-17383	47	94140e88-a9fa-5519-947c-1960dd16a2cd	white
TCGA-D1-A16B-01A	TCGA-D1-A16B-01A-11R-A12I-07	TCGA-D1-A16B	TCGA-D1-A16B-01A	TP	Primary solid Tumor	TCGA-D1-A16B-01A	Primary Tumor	FALSE	released	Not Reported	FALSE	TCGA-D1-A16B	1B9ED459-4046-4DD9-ABA5-E815A90601A3	150	1	793	6a59ff6e-7cc6-4d46-8983-7d9e6a48cc19	Endometrium	0	Stage IC	not reported	8fc243ef-6ae1-505d-9afb-c0e9901a5020	no	Endometrioid adenocarcinoma, NOS	not reported	1106	23450	No	not reported	8380-03-01	No	Endometrium	not reported	2008	C54.1	not reported	34.0176	600f37fc-9483-576a-bf64-05cef7be398e	Not Reported	86	159	1944	not hispanic or latino	Alive	NA	-23450	64	75adb354-65dc-56e8-a9bb-d01ff7b9ec15	white
TCGA-BS-A0V8-01A	TCGA-BS-A0V8-01A-11R-A118-07	TCGA-BS-A0V8	TCGA-BS-A0V8-01A	TP	Primary solid Tumor	TCGA-BS-A0V8-01A	Primary Tumor	FALSE	released	Not Reported	FALSE	TCGA-BS-A0V8	A024F121-F6C9-4CDF-B0ED-B58708DB6DFE	120	1	1410	cf369a2c-d3c3-4fa3-b004-e4269530ceff	Endometrium	0	Stage IIB	not reported	c46365fa-932f-5775-863a-dd410c14bb57	no	Endometrioid adenocarcinoma, NOS	not reported	2544	24981	No	not reported	8380-03-01	No	Endometrium	not reported	2006	C54.1	not reported	34.4842	c6ebc8ea-a471-5359-801e-7ed317567e8a	Not Reported	85	157	1938	not hispanic or latino	Alive	NA	-24981	68	3fecafa2-72e6-51c6-83b4-ad54786e9d2b	native hawaiian or other pacific islander
TCGA-AX-A05U-01A	TCGA-AX-A05U-01A-11R-A00V-07	TCGA-AX-A05U	TCGA-AX-A05U-01A	TP	Primary solid Tumor	TCGA-AX-A05U-01A	Primary Tumor	FALSE	released	Not Reported	FALSE	TCGA-AX-A05U	1F51E982-37A1-40C6-BFAC-782B93D9967F	180	1	500	6327ef54-8216-4fd3-bde4-01f3192c653f	Endometrium	0	Stage IB	not reported	8f4b5fbe-28bf-5a2d-b74e-970b40796eef	no	Endometrioid adenocarcinoma, NOS	not reported	903	20533	No	not reported	8380-03-01	No	Endometrium	not reported	2008	C54.1	not reported	25.8065	b9ebf67c-a2ac-5851-a7fb-abc18ea206e7	Not Reported	62	155	1952	not hispanic or latino	Alive	NA	-20533	56	f34a2659-0257-5109-8d37-63fd9d62af15	american indian or alaska native
TCGA-AP-A0LE-01A	TCGA-AP-A0LE-01A-11R-A104-07	TCGA-AP-A0LE	TCGA-AP-A0LE-01A	TP	Primary solid Tumor	TCGA-AP-A0LE-01A	Primary Tumor	TRUE	released	Not Reported	FALSE	TCGA-AP-A0LE	3EA84930-6B34-43B8-A5A8-3D2B3754155F	170	1	2988	9c4a32cf-de40-4996-91a9-56f1c18d69a4	Endometrium	0	Stage IA	not reported	32ccea2a-8907-5b3f-8c66-1b5b68ea35ad	no	Endometrioid adenocarcinoma, NOS	not reported	3357	20967	No	not reported	8380-03-01	No	Endometrium	not reported	2002	C54.1	not reported	29.2969	e2738294-b55d-5312-bd0c-b06a5704885a	Not Reported	75	160	1945	not reported	Alive	NA	-20967	57	5ac7cfe5-25b4-5521-8ed4-023f2afa3d42	white
TCGA-EY-A212-01A	TCGA-EY-A212-01A-11R-A14M-07	TCGA-EY-A212	TCGA-EY-A212-01A	TP	Primary solid Tumor	TCGA-EY-A212-01A	Primary Tumor	FALSE	released	Not Reported	FALSE	TCGA-EY-A212	3E8012E3-97F1-48A2-B1C0-5C814DF8EE01	290	1	112	996c027f-d9c7-4a2c-8154-5ef9573fb0d0	Endometrium	0	Stage IIIC1	not reported	f60eaf41-3996-5c10-80d0-d0d5e5ac5d9d	yes	Papillary serous cystadenocarcinoma	not reported	110	30680	No	not reported	8460-03-01	Not Reported	Endometrium	not reported	2010	C54.1	not reported	32.0399	95df1103-22f3-51e2-87cc-5668779db70f	Not Reported	81	159	1927	not hispanic or latino	Dead	NA	-30680	83	2785b834-3a90-5c9b-81e7-57fe5805f684	white
TCGA-D1-A3DA-01A	TCGA-D1-A3DA-01A-12R-A213-07	TCGA-D1-A3DA	TCGA-D1-A3DA-01A	TP	Primary solid Tumor	TCGA-D1-A3DA-01A	Primary Tumor	TRUE	released	Not Reported	FALSE	TCGA-D1-A3DA	8F3D4AFC-2E70-4633-A58F-C98ED00A8964	110	1	128	24be1526-b1ca-4206-bc2f-533d51548565	Endometrium	0	Stage IIIC1	not reported	bd1f03ea-4e86-5ba8-9410-e1280da9b765	no	Endometrioid adenocarcinoma, NOS	not reported	483	28142	No	not reported	8380-03-01	No	Endometrium	not reported	2011	C54.1	not reported	24.6711	48224292-6770-59a2-917f-18c1430075f4	Not Reported	57	152	1934	not hispanic or latino	Alive	NA	-28142	77	2b099a95-8a5f-51ce-ace7-57107a9affab	white
TCGA-AJ-A3BK-01A	TCGA-AJ-A3BK-01A-11R-A19W-07	TCGA-AJ-A3BK	TCGA-AJ-A3BK-01A	TP	Primary solid Tumor	TCGA-AJ-A3BK-01A	Primary Tumor	FALSE	released	Not Reported	FALSE	TCGA-AJ-A3BK	026350F0-3203-49E5-8CCC-9DE88B2C8625	170	1	547	610660f1-07aa-489f-b09f-8da0b91fee6f	Endometrium	0	Stage IC	not reported	e8ed2352-d01d-524f-ada4-cff9500d186c	no	Endometrioid adenocarcinoma, NOS	not reported	1031	24943	No	not reported	8380-03-01	No	Endometrium	not reported	2010	C54.1	not reported	34.6268	68c9a19c-d8ec-5df6-a715-f99a8b26f38d	Not Reported	92	163	1942	not hispanic or latino	Alive	NA	-24943	68	0926f2b4-a18a-531b-82a7-f798da65b318	white
TCGA-AP-A1E3-01A	TCGA-AP-A1E3-01A-11R-A137-07	TCGA-AP-A1E3	TCGA-AP-A1E3-01A	TP	Primary solid Tumor	TCGA-AP-A1E3-01A	Primary Tumor	TRUE	released	Not Reported	FALSE	TCGA-AP-A1E3	FDA2C217-5267-41CC-AC07-CBACFF8E7B8D	350	1	440	86b9fab8-8a90-4610-ac48-53f952665ac9	Endometrium	0	Stage IIIC1	not reported	b00b4a47-9cfe-5954-8223-f8df456bc8ea	no	Endometrioid adenocarcinoma, NOS	not reported	847	16544	No	not reported	8380-03-01	No	Endometrium	not reported	2009	C54.1	not reported	48.9292	cb3b6ffc-3d77-5cbe-92c3-f71c98eb135a	Not Reported	130	163	1964	not reported	Alive	NA	-16544	45	036e7831-79a7-520f-9b55-d3fa32a88c71	white
TCGA-BS-A0UJ-01A	TCGA-BS-A0UJ-01A-12R-A104-07	TCGA-BS-A0UJ	TCGA-BS-A0UJ-01A	TP	Primary solid Tumor	TCGA-BS-A0UJ-01A	Primary Tumor	FALSE	released	Not Reported	FALSE	TCGA-BS-A0UJ	DEE9AA2E-DA73-4074-9588-C75DDEC4D29B	160	1	2180	2ea1339f-a5eb-4552-ac13-858fa70e606e	Endometrium	0	Stage IA	not reported	5a2afee1-0ff8-5d8a-a236-b0e0659d1c5a	no	Endometrioid adenocarcinoma, NOS	not reported	2506	25149	No	not reported	8380-03-01	No	Endometrium	not reported	2004	C54.1	not reported	21.6441	768e2081-e8d4-5593-93ec-ff24fa4954ab	Not Reported	52	155	1936	not hispanic or latino	Alive	NA	-25149	68	dcfe6a13-0521-5b95-bb52-c2c413703643	asian
TCGA-AX-A3GB-01A	TCGA-AX-A3GB-01A-11R-A22K-07	TCGA-AX-A3GB	TCGA-AX-A3GB-01A	TP	Primary solid Tumor	TCGA-AX-A3GB-01A	Primary Tumor	FALSE	released	Not Reported	FALSE	TCGA-AX-A3GB	50C8217A-6834-46E9-9727-5B6B3D37347D	80	1	469	b473b052-e1f3-40d2-bf32-7873263973c9	Endometrium	0	Stage IB	not reported	a3becdfe-4514-5c7a-9363-0d079ffb5f25	no	Endometrioid adenocarcinoma, NOS	not reported	440	26724	No	not reported	8380-03-01	No	Endometrium	not reported	2010	C54.1	not reported	34.8502	efeec016-4cad-504d-a436-f5726627c171	Not Reported	87	158	1937	not hispanic or latino	Alive	NA	-26724	73	c24bb733-c129-5932-bba5-c197ac5b1bef	white
TCGA-BK-A26L-01A	TCGA-BK-A26L-01A-11R-A16F-07	TCGA-BK-A26L	TCGA-BK-A26L-01A	TP	Primary solid Tumor	TCGA-BK-A26L-01A	Primary Tumor	FALSE	released	Not Reported	FALSE	TCGA-BK-A26L	979388A8-CC61-4C03-BADC-BEF9EC50C40A	320	1	131	cfde53b1-a992-4180-b747-b4c1d3ed2e2b	Endometrium	0	Stage IIIC1	not reported	d2b10490-3a90-5a92-bf52-ee5faaa52852	no	Serous cystadenocarcinoma, NOS	not reported	734	26002	No	not reported	8441-03-01	No	Endometrium	not reported	2010	C54.1	not reported	32.4619	457ac974-3e7b-5b32-ad48-70007f173b72	Not Reported	75	152	1939	not hispanic or latino	Alive	NA	-26002	71	cd6ec347-4caf-5ff7-a22e-34c0c62a99b3	white
TCGA-AX-A2HF-01A	TCGA-AX-A2HF-01A-11R-A17B-07	TCGA-AX-A2HF	TCGA-AX-A2HF-01A	TP	Primary solid Tumor	TCGA-AX-A2HF-01A	Primary Tumor	FALSE	released	Not Reported	FALSE	TCGA-AX-A2HF	5454BF58-3D26-4D61-B0A8-30A06ECD0E60	140	1	440	137e9776-ca5c-47f3-9ef7-8726d021fbb2	Endometrium	0	Stage IB	not reported	24d572af-0dda-57d1-ba9d-9cb686340d6b	yes	Serous cystadenocarcinoma, NOS	not reported	848	24689	No	not reported	8441-03-01	Not Reported	Endometrium	not reported	2010	C54.1	not reported	28.3987	240cbb46-8a03-5e1b-b1fd-6b3ae9041fb2	Not Reported	70	157	1943	not hispanic or latino	Alive	NA	-24689	67	558de49a-8e14-51dd-8df2-fca36ddbcf3d	white
TCGA-A5-A2K2-01A	TCGA-A5-A2K2-01A-11R-A18M-07	TCGA-A5-A2K2	TCGA-A5-A2K2-01A	TP	Primary solid Tumor	TCGA-A5-A2K2-01A	Primary Tumor	TRUE	released	Not Reported	FALSE	TCGA-A5-A2K2	D8065FA8-DC0E-4F1C-8FA4-5D8A567AC24C	70	1	2812	8494b10e-a989-49fa-860c-2b8f0e4f93d9	Endometrium	0	Stage IA	not reported	ca7e77ce-472f-5fe6-9e5a-50bf9e5b3fca	no	Serous cystadenocarcinoma, NOS	not reported	3595	28456	No	not reported	8441-03-01	No	Endometrium	not reported	2003	C54.1	not reported	20.8117	c008c0eb-2267-58ca-8b65-27e16679d50b	Not Reported	50	155	1926	not hispanic or latino	Alive	NA	-28456	77	d090c047-cf0d-569c-beb8-c5a933d12d42	white
TCGA-D1-A3JQ-01A	TCGA-D1-A3JQ-01A-11R-A22K-07	TCGA-D1-A3JQ	TCGA-D1-A3JQ-01A	TP	Primary solid Tumor	TCGA-D1-A3JQ-01A	Primary Tumor	TRUE	released	Not Reported	FALSE	TCGA-D1-A3JQ	2001A1EC-1385-4EB3-BC9E-7E48143FD663	150	1	77	720b03f2-b46f-43a0-9ab0-fb0734e691f1	Endometrium	0	Stage IIIC	not reported	65a1716c-81fe-5861-8c2e-3b5efd86410a	no	Serous cystadenocarcinoma, NOS	not reported	526	22297	No	not reported	8441-03-01	No	Endometrium	not reported	2011	C54.1	not reported	46.6803	628ff40d-2571-5c5a-8f90-cf698fe3730b	Not Reported	121	161	1950	not hispanic or latino	Alive	NA	-22297	61	95fd1298-1173-577a-ad75-1755f2ea7291	white
TCGA-BG-A0M8-01A	TCGA-BG-A0M8-01A-12R-A104-07	TCGA-BG-A0M8	TCGA-BG-A0M8-01A	TP	Primary solid Tumor	TCGA-BG-A0M8-01A	Primary Tumor	TRUE	released	Not Reported	FALSE	TCGA-BG-A0M8	42DBC6F7-E413-41A6-994E-1391099818A0	630	1	734	9cfb7290-ef60-4fda-abd7-9552ae11e4e7	Endometrium	0	Stage IA	not reported	abfe679c-a7cd-55a3-8b34-2a922121b9ee	yes	Endometrioid adenocarcinoma, NOS	not reported	2020	18308	No	not reported	8380-03-01	Not Reported	Endometrium	not reported	2008	C54.1	not reported	81.6406	cd326d0e-def4-5d2c-a6e0-59309f61db12	Not Reported	209	160	1958	not hispanic or latino	Alive	NA	-18308	50	097a59d7-4cf0-51e6-b86b-bdf1052dd68b	white
TCGA-EY-A1GM-01A	TCGA-EY-A1GM-01A-12R-A14D-07	TCGA-EY-A1GM	TCGA-EY-A1GM-01A	TP	Primary solid Tumor	TCGA-EY-A1GM-01A	Primary Tumor	FALSE	released	Not Reported	FALSE	TCGA-EY-A1GM	C3599CB9-3B69-4083-AA2E-5BB52CF1ED93	140	1	323	95fded4f-677e-4dcf-a5c4-6b344fbccfd4	Endometrium	0	Stage IIIA	not reported	77eb7ced-0eb8-5255-9645-643a4fed5f93	no	Serous cystadenocarcinoma, NOS	not reported	210	22010	No	not reported	8441-03-01	No	Endometrium	not reported	2010	C54.1	not reported	28.8044	feaa3c34-26ba-59ad-a575-e61f06c14246	Not Reported	71	157	1950	not reported	Dead	NA	-22010	60	ab1d9537-bbcc-55e7-8d2b-f3582eced474	black or african american
TCGA-EY-A4KR-01A	TCGA-EY-A4KR-01A-11R-A27V-07	TCGA-EY-A4KR	TCGA-EY-A4KR-01A	TP	Primary solid Tumor	TCGA-EY-A4KR-01A	Primary Tumor	FALSE	released	Not Reported	FALSE	TCGA-EY-A4KR	D8669681-B1D2-4D39-B7BB-5207F901A937	610	1	147	db625f3a-2cf7-4b99-8fa4-ab234f1dc22d	Endometrium	0	Stage IIIC1	not reported	3fc4011a-b780-5270-a1ad-0025e6e2de3f	no	Serous cystadenocarcinoma, NOS	not reported	196	20669	No	not reported	8441-03-01	No	Endometrium	not reported	2012	C54.1	not reported	42.3855	30e92d8f-5a78-500c-8e07-b2702d3ebedd	Not Reported	114	164	1956	not hispanic or latino	Dead	NA	-20669	56	9c5f20e2-32ce-5806-9d65-97b768df3265	black or african american
TCGA-D1-A16S-01A	TCGA-D1-A16S-01A-11R-A12I-07	TCGA-D1-A16S	TCGA-D1-A16S-01A	TP	Primary solid Tumor	TCGA-D1-A16S-01A	Primary Tumor	FALSE	released	Not Reported	FALSE	TCGA-D1-A16S	D69D2E09-B195-4F3F-B5A1-821A87852266	290	1	177	8e157714-099f-4496-ad37-0b83c76797bc	Endometrium	0	Stage IIIC	not reported	5d61a85d-1db9-5712-834f-4150227d8901	no	Serous cystadenocarcinoma, NOS	not reported	568	25690	No	not reported	8441-03-01	No	Endometrium	not reported	2010	C54.1	not reported	22.4813	5056a931-5627-5465-9f76-8edf8b6b27bb	Not Reported	59	162	1940	not hispanic or latino	Alive	NA	-25690	70	267743ea-2830-5b40-b683-f5e00d34c6c2	white
TCGA-AX-A1CR-01A	TCGA-AX-A1CR-01A-12R-A137-07	TCGA-AX-A1CR	TCGA-AX-A1CR-01A	TP	Primary solid Tumor	TCGA-AX-A1CR-01A	Primary Tumor	FALSE	released	Not Reported	FALSE	TCGA-AX-A1CR	7623CA86-87C5-43E8-A0A7-25BD9526D1AA	110	1	274	8d14edd5-b754-48af-b636-4e655fce9cbe	Endometrium	0	Stage IIB	not reported	e394d111-8a67-537c-afde-898a8a049ea5	yes	Serous cystadenocarcinoma, NOS	not reported	701	25812	No	not reported	8441-03-01	Not Reported	Endometrium	not reported	2010	C54.1	not reported	35.629	4bc8366c-9a6e-5315-a5b6-eca515c1f520	Not Reported	97	165	1940	not hispanic or latino	Alive	NA	-25812	70	e6a8c88e-d05a-5bd9-9167-6afdcb41699d	white
TCGA-AJ-A3QS-01A	TCGA-AJ-A3QS-01A-11R-A22K-07	TCGA-AJ-A3QS	TCGA-AJ-A3QS-01A	TP	Primary solid Tumor	TCGA-AJ-A3QS-01A	Primary Tumor	TRUE	released	Not Reported	FALSE	TCGA-AJ-A3QS	73D1F890-5799-4166-9F9A-F9852979FD29	34	1	129	0d33f3bb-f849-4ffa-8192-c95bf69dd5cc	Endometrium	0	Stage IIIA	not reported	9e06c1b9-f53c-574c-bcaf-9f3d6b0d778d	no	Serous cystadenocarcinoma, NOS	not reported	513	21162	No	not reported	8441-03-01	No	Endometrium	not reported	2011	C54.1	not reported	26.079	d749b0cd-10ae-577e-9556-19b88bcc7014	Not Reported	71	165	1954	not hispanic or latino	Alive	NA	-21162	57	4b4e030a-6c7f-5469-9180-3d974b5900d2	black or african american
TCGA-2E-A9G8-01A	TCGA-2E-A9G8-01A-11R-A40A-07	TCGA-2E-A9G8	TCGA-2E-A9G8-01A	TP	Primary solid Tumor	TCGA-2E-A9G8-01A	Primary Tumor	FALSE	released	Not Reported	FALSE	TCGA-2E-A9G8	921E6140-A03E-4FBD-9FB8-554AE96FD16C	90	1	957	792e23a2-aed7-40f6-966b-281697eb7c85	Fundus uteri	0	Stage III	not reported	138c08ab-6469-5248-abf2-818fc309f839	yes	Endometrioid adenocarcinoma, NOS	not reported	1249	NA	No	not reported	8380-03-01	Not Reported	Fundus uteri	not reported	2011	C54.3	not reported	28.8044	551105cd-8da0-5696-b291-f9fb0ad036c7	Not Reported	71	157	1952	not hispanic or latino	Alive	NA	NA	59	a0452fbc-d834-54b0-a7af-54217646f706	black or african american
TCGA-A5-A0GE-01A	TCGA-A5-A0GE-01A-11R-A16W-07	TCGA-A5-A0GE	TCGA-A5-A0GE-01A	TP	Primary solid Tumor	TCGA-A5-A0GE-01A	Primary Tumor	TRUE	released	Not Reported	FALSE	TCGA-A5-A0GE	7686A445-554F-43EF-BE79-6EA5E5C4DB21	200	1	2941	20c3f64d-acf6-45b3-9ace-2f93b3a951c8	Endometrium	0	Stage IA	not reported	0fa4bc83-ddc7-5bf3-9d0f-dbe6998d1497	no	Endometrioid adenocarcinoma, NOS	not reported	3205	14170	No	not reported	8380-03-01	No	Endometrium	not reported	2002	C54.1	not reported	23.7253	5ee45cb2-4ad6-5b2c-be4d-e5b9779be8b7	Not Reported	57	155	1964	not hispanic or latino	Alive	NA	-14170	38	909e5384-bc65-57da-a325-b3e37696288a	asian
TCGA-AP-A0LP-01A	TCGA-AP-A0LP-01A-12R-A104-07	TCGA-AP-A0LP	TCGA-AP-A0LP-01A	TP	Primary solid Tumor	TCGA-AP-A0LP-01A	Primary Tumor	TRUE	released	Not Reported	FALSE	TCGA-AP-A0LP	ECA6E3D1-141B-4DB1-90B6-FE6A2E355AD3	150	1	1884	d67450c1-8848-4b28-9c16-83aa7132e8c8	Endometrium	0	Stage IA	not reported	36b996a5-e6ab-5daf-9006-2bde00cf0a69	no	Endometrioid adenocarcinoma, NOS	not reported	1875	27898	No	not reported	8380-03-01	No	Endometrium	not reported	2005	C54.1	not reported	21.5139	a2f4f403-b2ab-5f75-bf46-00437247810c	Not Reported	60	167	1929	not reported	Alive	NA	-27898	76	23aad101-4296-5c7d-9bd5-05f34d2cba6f	white
TCGA-B5-A1MY-01A	TCGA-B5-A1MY-01A-11R-A144-07	TCGA-B5-A1MY	TCGA-B5-A1MY-01A	TP	Primary solid Tumor	TCGA-B5-A1MY-01A	Primary Tumor	TRUE	released	Not Reported	FALSE	TCGA-B5-A1MY	A5328E25-1433-4331-83B8-148780F6A6DA	360	1	128	26189cf5-ae49-44cf-842b-35a3063ab93c	Endometrium	0	Stage IIIC2	not reported	fe06b940-4e3d-5573-a605-d51e85687e05	no	Serous cystadenocarcinoma, NOS	not reported	NA	22805	No	not reported	8441-03-01	No	Endometrium	not reported	2010	C54.1	not reported	31.4318	dd6f13e5-0eed-5287-8c4c-b0ebdedca661	Not Reported	67	146	1948	not reported	Dead	2010	-22805	62	f29ecfc9-9382-5135-8dc7-46978064f64e	black or african american
TCGA-A5-A1OJ-01A	TCGA-A5-A1OJ-01A-11R-A14D-07	TCGA-A5-A1OJ	TCGA-A5-A1OJ-01A	TP	Primary solid Tumor	TCGA-A5-A1OJ-01A	Primary Tumor	TRUE	released	Not Reported	FALSE	TCGA-A5-A1OJ	F696BCE9-707C-4825-8A53-EFED20EBF656	170	1	161	effd3ebc-fa75-4317-a3cb-37ca27d3208c	Endometrium	0	Stage IA	not reported	f0133f94-0d43-5f2d-9cb6-85f8dd31a950	no	Endometrioid adenocarcinoma, NOS	not reported	1006	11635	No	not reported	8380-03-01	No	Endometrium	not reported	2010	C54.1	not reported	39.1259	dbad19fd-fb0f-558c-a8bf-1eb2b82f744b	Not Reported	94	155	1979	not hispanic or latino	Alive	NA	-11635	31	e5720da2-a49b-5fb5-abcc-a6160a9f1e5b	asian
TCGA-AX-A1CK-11A	TCGA-AX-A1CK-11A-11R-A137-07	TCGA-AX-A1CK	TCGA-AX-A1CK-11A	NT	Solid Tissue Normal	TCGA-AX-A1CK-11A	Solid Tissue Normal	FALSE	released	Not Reported	FALSE	TCGA-AX-A1CK	NA	100	11	2115	03680874-bc46-4805-9a01-f02a24a46948	Endometrium	0	Stage IB	not reported	5c32ec46-1a26-57af-ae73-42b96cd3a53d	no	Endometrioid adenocarcinoma, NOS	not reported	2441	21200	No	not reported	8380-03-01	No	Endometrium	not reported	2005	C54.1	not reported	27.0993	fd7c70eb-a52b-5f34-83f0-777da3cb5c2b	Not Reported	72	163	1947	not hispanic or latino	Alive	NA	-21200	58	64bf5f32-7f0d-5ea2-80c1-8fc679a3de3b	white
TCGA-EY-A1GK-01A	TCGA-EY-A1GK-01A-11R-A13S-07	TCGA-EY-A1GK	TCGA-EY-A1GK-01A	TP	Primary solid Tumor	TCGA-EY-A1GK-01A	Primary Tumor	FALSE	released	Not Reported	FALSE	TCGA-EY-A1GK	B5024D10-E23D-4B3B-8C54-13EBAA423A04	120	1	409	d4e702a9-8e4a-4ad7-8b45-691c95dcf298	Endometrium	0	Stage IB	not reported	4bcfe1ca-121f-5b5f-bfb9-4f8586ae8672	yes	Endometrioid adenocarcinoma, NOS	not reported	693	27127	No	not reported	8380-03-01	Not Reported	Endometrium	not reported	2009	C54.1	not reported	41.0156	dba2b620-6c48-5f97-a199-fff7d5bb2533	Not Reported	105	160	1935	not hispanic or latino	Alive	NA	-27127	74	524b3bcd-5407-5806-9e56-c91529f85f1e	white
TCGA-BS-A0U8-01A	TCGA-BS-A0U8-01A-11R-A104-07	TCGA-BS-A0U8	TCGA-BS-A0U8-01A	TP	Primary solid Tumor	TCGA-BS-A0U8-01A	Primary Tumor	FALSE	released	Not Reported	FALSE	TCGA-BS-A0U8	EAE30BBB-B895-42B9-8AAB-937278A3EBB0	190	1	2432	e3e23393-8597-4091-a343-cd544111c63b	Endometrium	0	Stage IIIC	not reported	463b376c-31c6-58bb-aacc-acdb4579f6bd	no	Endometrioid adenocarcinoma, NOS	not reported	2963	20402	No	not reported	8380-03-01	No	Endometrium	not reported	2004	C54.1	not reported	28.3737	6f983e36-96c3-5610-9a32-d9da195d3099	Not Reported	82	170	1949	not hispanic or latino	Alive	NA	-20402	55	124d1f29-524a-57e0-b4eb-6ed018678122	white
TCGA-AP-A0LN-01A	TCGA-AP-A0LN-01A-11R-A040-07	TCGA-AP-A0LN	TCGA-AP-A0LN-01A	TP	Primary solid Tumor	TCGA-AP-A0LN-01A	Primary Tumor	TRUE	released	Not Reported	FALSE	TCGA-AP-A0LN	D50C7207-D840-48A2-8D73-E1C71FFA73E1	250	1	1907	90a221e7-8579-4af2-9b39-40de3c42f71c	Endometrium	0	Stage IA	not reported	91604168-6c6c-50c3-bc78-d7ce70798015	no	Endometrioid adenocarcinoma, NOS	not reported	2510	20704	No	not reported	8380-03-01	No	Endometrium	not reported	2005	C54.1	not reported	43.1848	ea1a28d9-bc6b-506d-b7e9-7dd02f708611	Not Reported	119	166	1949	not reported	Alive	NA	-20704	56	92af23e2-41c0-5f21-ad67-cd16091385df	black or african american
TCGA-BG-A2L7-01A	TCGA-BG-A2L7-01A-11R-A18M-07	TCGA-BG-A2L7	TCGA-BG-A2L7-01A	TP	Primary solid Tumor	TCGA-BG-A2L7-01A	Primary Tumor	TRUE	released	Not Reported	FALSE	TCGA-BG-A2L7	6A14E5E4-ED0F-415A-B54B-DE16D7DC6E78	110	1	141	68328de4-7de9-4893-a402-f15c64c7718e	Endometrium	0	Stage IA	not reported	b17bbee7-7e2f-56ad-8810-13b9ea30fe3a	no	Endometrioid adenocarcinoma, NOS	not reported	612	25091	No	not reported	8380-03-01	No	Endometrium	not reported	2011	C54.1	not reported	NA	4337fe9e-5c79-5836-bb3d-8042e99e9b16	Not Reported	NA	NA	1943	not hispanic or latino	Alive	NA	-25091	68	608b1f93-afe7-5b95-bf1c-dfd43e6e96ae	white
TCGA-BK-A13B-01A	TCGA-BK-A13B-01A-51R-A22K-07	TCGA-BK-A13B	TCGA-BK-A13B-01A	TP	Primary solid Tumor	TCGA-BK-A13B-01A	Primary Tumor	FALSE	released	Not Reported	FALSE	TCGA-BK-A13B	F8B15B22-27A6-4D7A-BCDC-B46EBCA5888E	830	1	140	9530bfbb-dffc-4a16-9444-d51e24f8e843	Endometrium	0	Stage IB	not reported	6f7ffb2b-4f22-5c27-ab1c-9d85a9f94254	no	Endometrioid adenocarcinoma, NOS	not reported	966	21493	No	not reported	8380-03-01	No	Endometrium	not reported	2010	C54.1	not reported	45.3287	3b430ec6-98c1-5730-badc-fae97fc18bdb	Not Reported	131	170	1952	not hispanic or latino	Alive	NA	-21493	58	92a5ea75-6ced-568e-928f-d1aef0646988	black or african american
TCGA-BK-A0CA-01B	TCGA-BK-A0CA-01B-02R-A277-07	TCGA-BK-A0CA	TCGA-BK-A0CA-01B	TP	Primary solid Tumor	TCGA-BK-A0CA-01B	Primary Tumor	FALSE	released	Not Reported	TRUE	TCGA-BK-A0CA	883D4832-75FB-495C-B93F-904FCA1AB18C	NA	1	679	6d59526a-9360-4adb-8427-a97c1c419a96	Endometrium	0	Stage IIIC	not reported	1b042946-cb3e-57aa-8321-29375cbfaf8c	no	Serous cystadenocarcinoma, NOS	not reported	1064	22378	No	not reported	8441-03-01	No	Endometrium	not reported	2010	C54.1	not reported	NA	4feb395e-390e-5e3f-a5a0-52b36201e248	Not Reported	NA	163	1949	not hispanic or latino	Alive	NA	-22378	61	3b6442dc-a44c-5d6d-91f4-9aabb0781977	white
TCGA-AX-A2HK-01A	TCGA-AX-A2HK-01A-11R-A17B-07	TCGA-AX-A2HK	TCGA-AX-A2HK-01A	TP	Primary solid Tumor	TCGA-AX-A2HK-01A	Primary Tumor	FALSE	released	Not Reported	FALSE	TCGA-AX-A2HK	DBC5CE66-3BC0-4A86-A53C-06DEF90A752B	240	1	2045	ebe937b7-b2bf-45b9-8517-009e6f67b6de	Endometrium	0	Stage IIIC	not reported	50428742-f7c1-581f-85b2-57306292200f	no	Endometrioid adenocarcinoma, NOS	not reported	NA	28316	No	not reported	8380-03-01	No	Endometrium	not reported	2005	C54.1	not reported	30.7809	ba4dbc62-3783-5ff5-8a78-38219ff65f27	Not Reported	73	154	1928	not reported	Dead	2005	-28316	77	2966ded1-5d55-55d5-a8b6-385a79d36fba	white
TCGA-AX-A06F-01A	TCGA-AX-A06F-01A-11R-A00V-07	TCGA-AX-A06F	TCGA-AX-A06F-01A	TP	Primary solid Tumor	TCGA-AX-A06F-01A	Primary Tumor	FALSE	released	Not Reported	FALSE	TCGA-AX-A06F	4904C404-B17E-4471-AA2F-6DC705E4FBF2	210	1	1267	38df14c0-30d9-404f-a10c-f8ed4c947cea	Endometrium	0	Stage IVA	not reported	14a2847c-5fdd-5988-aa1f-84e3028a4d9a	no	Endometrioid adenocarcinoma, NOS	not reported	1748	21624	No	not reported	8380-03-01	No	Endometrium	not reported	2006	C54.1	not reported	30.854	39c71e3e-cf23-53e4-89b8-ecd084aa34fb	Not Reported	84	165	1947	not hispanic or latino	Alive	NA	-21624	59	071110ba-b63c-5157-8a7a-12db64b4c1fd	white
TCGA-D1-A0ZZ-01A	TCGA-D1-A0ZZ-01A-11R-A10J-07	TCGA-D1-A0ZZ	TCGA-D1-A0ZZ-01A	TP	Primary solid Tumor	TCGA-D1-A0ZZ-01A	Primary Tumor	FALSE	released	Not Reported	FALSE	TCGA-D1-A0ZZ	4339EAC6-F56E-49E6-8EF9-2256165CADB5	220	1	349	c797e9d4-3f3e-48d9-870f-e8ea6bddfd91	Endometrium	0	Stage IB	not reported	9710210a-9824-50a8-9373-b37370b16b27	no	Serous cystadenocarcinoma, NOS	not reported	686	29420	No	not reported	8441-03-01	No	Endometrium	not reported	2009	C54.1	not reported	21.5045	cd9bbc3d-b543-5d2c-84c5-027447a766c8	Not Reported	51	154	1929	not hispanic or latino	Alive	NA	-29420	80	f6beb124-7592-52b5-9440-69a20be0004e	white
TCGA-AJ-A3OL-01A	TCGA-AJ-A3OL-01A-11R-A22K-07	TCGA-AJ-A3OL	TCGA-AJ-A3OL-01A	TP	Primary solid Tumor	TCGA-AJ-A3OL-01A	Primary Tumor	FALSE	released	Not Reported	FALSE	TCGA-AJ-A3OL	B42FF342-34F0-4611-A275-B979D7658510	190	1	81	029e5e0d-9f4e-4031-a5f2-0187c2b70879	Endometrium	0	Stage IIIA	not reported	5b300041-47a8-558a-8468-6db414bd9ff9	no	Endometrioid adenocarcinoma, NOS	not reported	57	20115	No	not reported	8380-03-01	No	Endometrium	not reported	2011	C54.1	not reported	25	65d04a27-4442-5a70-bc86-80258bf56184	Not Reported	64	160	1956	not hispanic or latino	Dead	NA	-20115	55	5c564e9c-9baa-58fe-8dce-62768d9cc0dd	white
TCGA-AX-A063-01A	TCGA-AX-A063-01A-11R-A00V-07	TCGA-AX-A063	TCGA-AX-A063-01A	TP	Primary solid Tumor	TCGA-AX-A063-01A	Primary Tumor	FALSE	released	Not Reported	FALSE	TCGA-AX-A063	E911408A-8447-4CB8-8A3F-B2C24875ACF0	190	1	1950	d5c708b2-29b0-42e0-980d-f54fe5e7fea1	Endometrium	0	Stage IB	not reported	6f64640a-0b8c-5b5d-a19e-60719689e0aa	no	Endometrioid adenocarcinoma, NOS	not reported	2417	23045	No	not reported	8380-03-01	No	Endometrium	not reported	2004	C54.1	not reported	34.375	593f60e8-985f-5033-812f-8d2089edeab9	Not Reported	88	160	1941	not hispanic or latino	Alive	NA	-23045	63	a79cde1d-b7cb-5f8f-9bfd-be728e18f270	white
TCGA-DI-A0WH-01A	TCGA-DI-A0WH-01A-12R-A12I-07	TCGA-DI-A0WH	TCGA-DI-A0WH-01A	TP	Primary solid Tumor	TCGA-DI-A0WH-01A	Primary Tumor	FALSE	released	Not Reported	FALSE	TCGA-DI-A0WH	3D6B2D82-2F6D-40E6-8138-4DBF33DE8BEF	180	1	244	89f499fb-e061-4002-a8e8-dc3366e14a12	Endometrium	0	Stage IB	not reported	da620a34-6f3c-58dc-afeb-42eb7cdbc88c	no	Endometrioid adenocarcinoma, NOS	not reported	496	23692	No	not reported	8380-03-01	No	Endometrium	not reported	2010	C54.1	not reported	35.7513	ca24e1d6-4c02-5148-bfea-7db76ca33709	Not Reported	107	173	1946	not hispanic or latino	Alive	NA	-23692	64	d4e997f3-b77d-5c7b-8e71-f598cfd8f14a	white
TCGA-DI-A2QU-11A	TCGA-DI-A2QU-11A-11R-A18M-07	TCGA-DI-A2QU	TCGA-DI-A2QU-11A	NT	Solid Tissue Normal	TCGA-DI-A2QU-11A	Solid Tissue Normal	FALSE	released	Not Reported	FALSE	TCGA-DI-A2QU	NA	230	11	2296	6e54d197-a5e5-41a1-b9b8-d2a76b58a31d	Endometrium	0	Stage IVB	not reported	e65420d0-c503-5f87-b36b-859e397daaf4	no	Serous cystadenocarcinoma, NOS	not reported	NA	24488	No	not reported	8441-03-01	No	Endometrium	not reported	2005	C54.1	not reported	36.3281	848610b9-b2ba-58bb-8576-6a6c657cf90b	Not Reported	93	160	1938	not hispanic or latino	Dead	2007	-24488	67	74ad2067-0e7b-5ac0-8f46-6a3ca0f0e2c1	white
TCGA-D1-A167-01A	TCGA-D1-A167-01A-11R-A12I-07	TCGA-D1-A167	TCGA-D1-A167-01A	TP	Primary solid Tumor	TCGA-D1-A167-01A	Primary Tumor	FALSE	released	Not Reported	FALSE	TCGA-D1-A167	4E67EAA4-3069-4B62-A403-9300A9FA494C	140	1	841	96112beb-64c2-40bc-b1f9-784581cc88e3	Endometrium	0	Stage IC	not reported	65b84fd5-a017-5f29-b0be-353641c5d933	no	Endometrioid adenocarcinoma, NOS	not reported	478	25575	No	not reported	8380-03-01	No	Endometrium	not reported	2008	C54.1	not reported	31.1634	3eedaef6-b98d-594c-ad3c-6d0c3931c92c	Not Reported	72	152	1938	not hispanic or latino	Alive	NA	-25575	70	a968b7ee-1a75-5678-b036-8721f572b4d3	white
TCGA-EO-A3AU-01A	TCGA-EO-A3AU-01A-21R-A19W-07	TCGA-EO-A3AU	TCGA-EO-A3AU-01A	TP	Primary solid Tumor	TCGA-EO-A3AU-01A	Primary Tumor	FALSE	released	Not Reported	FALSE	TCGA-EO-A3AU	B1D13355-6346-4FA4-950A-84114901515C	130	1	393	c9d250d6-ab13-4feb-a747-aa3ebfa43503	Endometrium	0	Stage II	not reported	742571f6-a445-57d3-bf47-4142abe4f1bf	no	Endometrioid adenocarcinoma, NOS	not reported	1543	26406	No	not reported	8380-03-01	No	Endometrium	not reported	2010	C54.1	not reported	34.6667	9e414817-ff98-51ec-bd86-c640277e870e	Not Reported	78	150	1938	not reported	Alive	NA	-26406	72	71e171de-4fbc-5396-8a52-e362331a8fd9	not reported
TCGA-EY-A214-01A	TCGA-EY-A214-01A-12R-A157-07	TCGA-EY-A214	TCGA-EY-A214-01A	TP	Primary solid Tumor	TCGA-EY-A214-01A	Primary Tumor	FALSE	released	Not Reported	FALSE	TCGA-EY-A214	90B0CBB0-3AC0-44F8-9C49-310CFFE0370C	330	1	160	5ed2b603-507e-4bef-bacd-46d0e98badb4	Endometrium	0	Stage IIIC1	not reported	85dd8c26-31ae-5062-9499-e4bec29fab1f	yes	Endometrioid adenocarcinoma, NOS	not reported	438	24136	No	not reported	8380-03-01	Not Reported	Endometrium	not reported	2010	C54.1	not reported	34.5271	3e1e7dc5-308d-5e51-b63e-9491ec4dc8b8	Not Reported	94	165	1944	not reported	Alive	NA	-24136	66	628a9231-6a6f-58ee-bb03-77194c4e2534	white
TCGA-A5-A0G5-01A	TCGA-A5-A0G5-01A-11R-A040-07	TCGA-A5-A0G5	TCGA-A5-A0G5-01A	TP	Primary solid Tumor	TCGA-A5-A0G5-01A	Primary Tumor	TRUE	released	Not Reported	FALSE	TCGA-A5-A0G5	C7C6ABB1-32EE-4D2B-898A-91A1F596EC53	240	1	856	fa7392e8-335e-4465-9272-4a19dc99412e	Endometrium	0	Stage IB	not reported	441b699d-7cc8-5b83-b985-f773df3101d5	no	Clear cell adenocarcinoma, NOS	not reported	1126	26827	No	not reported	8310-03-01	No	Endometrium	not reported	2008	C54.1	not reported	18.75	c208c176-cbf2-5994-b4b5-e39d2b9a6608	Not Reported	48	160	1935	not reported	Alive	NA	-26827	73	8de932fa-c5e3-5a52-b36c-7989aee3737b	black or african american
TCGA-AP-A0LH-01A	TCGA-AP-A0LH-01A-11R-A16W-07	TCGA-AP-A0LH	TCGA-AP-A0LH-01A	TP	Primary solid Tumor	TCGA-AP-A0LH-01A	Primary Tumor	TRUE	released	Not Reported	FALSE	TCGA-AP-A0LH	78E73020-1173-45DA-BDBA-DFB1CF7BCB41	210	1	2772	4c657ad4-2c53-4ea9-82b5-52996e74e3ff	Endometrium	0	Stage IA	not reported	8061a94b-839c-5815-b4d5-18d8f4bf6ad1	no	Serous cystadenocarcinoma, NOS	not reported	NA	22169	No	not reported	8441-03-01	No	Endometrium	not reported	2002	C54.1	not reported	30.8596	6f5bf2e8-acee-552e-9c10-7c07f01af7bc	Not Reported	83	164	1942	not hispanic or latino	Dead	2005	-22169	60	8bd4e246-74c0-5a87-a680-0a9764a0bde5	white
TCGA-BG-A0VV-01A	TCGA-BG-A0VV-01A-21R-A118-07	TCGA-BG-A0VV	TCGA-BG-A0VV-01A	TP	Primary solid Tumor	TCGA-BG-A0VV-01A	Primary Tumor	TRUE	released	Not Reported	FALSE	TCGA-BG-A0VV	42E7D5FF-18CD-4DEA-9518-9B9732BCA635	130	1	217	cf919557-13c9-4cf1-982c-a8d8ad3bf4ee	Endometrium	0	Stage IA	not reported	753cacfd-1655-5069-814e-8960f01f0aca	no	Endometrioid adenocarcinoma, NOS	not reported	1553	19581	No	not reported	8380-03-01	No	Endometrium	not reported	2010	C54.1	not reported	56.0128	e249c7fa-9f08-5f06-bf03-faa6197fc198	Not Reported	147	162	1957	not hispanic or latino	Alive	NA	-19581	53	92763274-a8e2-5612-a776-b334b6ae5dbe	white
TCGA-D1-A16V-01A	TCGA-D1-A16V-01A-11R-A12I-07	TCGA-D1-A16V	TCGA-D1-A16V-01A	TP	Primary solid Tumor	TCGA-D1-A16V-01A	Primary Tumor	FALSE	released	Not Reported	FALSE	TCGA-D1-A16V	92EA83B6-8041-4449-BAE6-5060C32966D0	410	1	609	67d0886e-54be-4771-aee7-63adf4a475b7	Endometrium	0	Stage IIIC	not reported	6f7e7f7a-d0fd-52fb-b263-c8678cbdfcbe	no	Endometrioid adenocarcinoma, NOS	not reported	43	28635	No	not reported	8380-03-01	No	Endometrium	not reported	2009	C54.1	not reported	35.083	cc4cd264-a016-5827-81fb-14e0d849ddf6	Not Reported	105	173	1931	not hispanic or latino	Dead	NA	-28635	78	c70e4bfa-e599-54ca-91a6-d9088fab9f05	white
TCGA-EO-A22R-01A	TCGA-EO-A22R-01A-11R-A18M-07	TCGA-EO-A22R	TCGA-EO-A22R-01A	TP	Primary solid Tumor	TCGA-EO-A22R-01A	Primary Tumor	FALSE	released	Not Reported	FALSE	TCGA-EO-A22R	5B97D87A-5D28-417F-A942-21775156B46C	130	1	925	8f1f3c76-1cad-434e-b77a-bc17c7742e76	Endometrium	0	Stage IB	not reported	262813f0-6ba0-5775-a7e9-cb37b50f78a1	no	Endometrioid adenocarcinoma, NOS	not reported	1878	20604	No	not reported	8380-03-01	No	Endometrium	not reported	2008	C54.1	not reported	31.1791	6c9a2d2c-b273-56d5-9796-5fff29ca49fd	Not Reported	88	168	1952	not reported	Alive	NA	-20604	56	1c25671b-2d5d-5bb4-b022-6c8571ccc85f	not reported
TCGA-BG-A0MH-01A	TCGA-BG-A0MH-01A-11R-A118-07	TCGA-BG-A0MH	TCGA-BG-A0MH-01A	TP	Primary solid Tumor	TCGA-BG-A0MH-01A	Primary Tumor	TRUE	released	Not Reported	FALSE	TCGA-BG-A0MH	F641C526-7A0D-46C3-92EE-CD9CB0D13960	790	1	1000	8ad77275-6034-4d01-832f-d8bf3668e6bb	Endometrium	0	Stage IC	not reported	1c708c57-cbf9-589f-85c1-c9979ed11899	no	Endometrioid adenocarcinoma, NOS	not reported	1930	22475	No	not reported	8380-03-01	No	Endometrium	not reported	2007	C54.1	not reported	57.3453	a1b951b1-4c7f-55e8-9173-a3068b174deb	Not Reported	136	154	1946	not reported	Alive	NA	-22475	61	b42bdb93-a0ce-5f19-9aba-f7c50bdd8f5e	white
TCGA-EY-A2OP-01A	TCGA-EY-A2OP-01A-11R-A19W-07	TCGA-EY-A2OP	TCGA-EY-A2OP-01A	TP	Primary solid Tumor	TCGA-EY-A2OP-01A	Primary Tumor	FALSE	released	Not Reported	FALSE	TCGA-EY-A2OP	E16B08BE-7F2E-4F0E-9FC8-40FCC29F7BC7	1	1	521	53076e0c-46b7-4b5a-8082-2c14fabbfa73	Endometrium	0	Stage IA	not reported	798f6013-adc5-5d9f-b366-5d6749226b43	no	Endometrioid adenocarcinoma, NOS	not reported	944	23090	No	not reported	8380-03-01	No	Endometrium	not reported	2010	C54.1	not reported	25.3333	0be8c84b-36a8-51c8-9a8d-0505b621143d	Not Reported	57	150	1947	not hispanic or latino	Alive	NA	-23090	63	1e0b3a28-6504-56ef-80e0-7c9db03689ee	white
TCGA-FL-A1YG-11A	TCGA-FL-A1YG-11A-12R-A16F-07	TCGA-FL-A1YG	TCGA-FL-A1YG-11A	NT	Solid Tissue Normal	TCGA-FL-A1YG-11A	Solid Tissue Normal	FALSE	released	Not Reported	FALSE	TCGA-FL-A1YG	5E88F0A0-6949-485D-89BA-9769A8847919	170	11	NA	7ce9c6ea-2d0b-448e-9d5f-3ab19714d979	NA	NA	NA	NA	NA	NA	NA	NA	NA	NA	NA	NA	NA	NA	NA	NA	NA	NA	NA	NA	NA	NA	NA	NA	NA	NA	NA	NA	NA	NA	NA	NA
TCGA-B5-A11L-01B	TCGA-B5-A11L-01B-21R-A13S-07	TCGA-B5-A11L	TCGA-B5-A11L-01B	TP	Primary solid Tumor	TCGA-B5-A11L-01B	Primary Tumor	TRUE	released	Not Reported	FALSE	TCGA-B5-A11L	ABA26FE8-0C80-459A-9DF8-537D1A08A92E	90	1	1297	790ace35-d090-4933-bd57-5efc61889c85	Endometrium	0	Stage IC	not reported	708bf6ee-ba97-507f-b1b3-3b4a66d91444	no	Endometrioid adenocarcinoma, NOS	not reported	1396	26120	No	not reported	8380-03-01	No	Endometrium	not reported	2007	C54.1	not reported	34.6268	0b518b72-5dfa-5a37-a99c-a27a7a9d5b6d	Not Reported	92	163	1936	not reported	Dead	NA	-26120	71	1ed66275-6c77-5a3c-9c2f-beae4c94d66f	white
TCGA-D1-A0ZR-01A	TCGA-D1-A0ZR-01A-21R-A10J-07	TCGA-D1-A0ZR	TCGA-D1-A0ZR-01A	TP	Primary solid Tumor	TCGA-D1-A0ZR-01A	Primary Tumor	FALSE	released	Not Reported	FALSE	TCGA-D1-A0ZR	ECC5B77F-7B6C-4C4A-A32C-1346DC3AF24D	240	1	537	6647e6db-bba8-4e27-b24f-fc886d777906	Endometrium	0	Stage IB	not reported	dd662e50-f856-549e-b8c3-3d974418f62a	no	Endometrioid adenocarcinoma, NOS	not reported	17	21157	No	not reported	8380-03-01	No	Endometrium	not reported	2009	C54.1	not reported	42.9752	30bb3a9b-216e-5039-99c9-9780f7827b82	Not Reported	117	165	1952	not hispanic or latino	Alive	NA	-21157	57	7013e283-d503-51f1-b15e-14770b692036	white
TCGA-EY-A72D-01A	TCGA-EY-A72D-01A-12R-A34R-07	TCGA-EY-A72D	TCGA-EY-A72D-01A	TP	Primary solid Tumor	TCGA-EY-A72D-01A	Primary Tumor	FALSE	released	Not Reported	FALSE	TCGA-EY-A72D	6F2C081B-8D36-4DB4-9846-67DC1D3964E0	340	1	120	f661c070-cff5-4fdc-bb26-9f1a3ef2592a	Endometrium	0	Stage II	not reported	c584ec2e-e218-50e5-845f-eb874468128a	yes	Endometrioid adenocarcinoma, NOS	not reported	179	31818	No	not reported	8380-03-01	Not Reported	Endometrium	not reported	2013	C54.1	not reported	40.3902	1efc26d0-50e5-5bb4-9d83-bc80d36cf7df	Not Reported	106	162	1926	not hispanic or latino	Alive	NA	-31818	87	c8b4918b-961a-55ee-930c-51304d95033f	black or african american
TCGA-B5-A11M-01A	TCGA-B5-A11M-01A-11R-A118-07	TCGA-B5-A11M	TCGA-B5-A11M-01A	TP	Primary solid Tumor	TCGA-B5-A11M-01A	Primary Tumor	TRUE	released	Not Reported	FALSE	TCGA-B5-A11M	3C00B510-8D9C-4DD4-9E7C-FC058230BE97	40	1	1085	82f33c0d-f9dc-4463-8ab5-ae7283e85431	Endometrium	0	Stage IA	not reported	c2e77d56-7025-5ab5-919e-43b706b07a50	no	Endometrioid adenocarcinoma, NOS	not reported	1362	16063	No	not reported	8380-03-01	No	Endometrium	not reported	2007	C54.1	not reported	59.3789	9d1d2e6e-5ff0-5442-98ab-8736c7b73be4	Not Reported	139	153	1964	not reported	Alive	NA	-16063	43	2c8ee06f-8361-510d-816f-c0e4550cdbd7	white
TCGA-EY-A1GS-01A	TCGA-EY-A1GS-01A-11R-A13S-07	TCGA-EY-A1GS	TCGA-EY-A1GS-01A	TP	Primary solid Tumor	TCGA-EY-A1GS-01A	Primary Tumor	FALSE	released	Not Reported	FALSE	TCGA-EY-A1GS	3F953015-45DC-4678-A8B3-DC55339DE717	270	1	211	99540910-61a1-434b-9937-216dfac5f719	Endometrium	0	Stage IVB	not reported	884471a7-e889-56f7-a090-97fcb66320df	no	Serous cystadenocarcinoma, NOS	not reported	459	26012	No	not reported	8441-03-01	No	Endometrium	not reported	2010	C54.1	not reported	23.9188	e352b332-b45f-58b2-a355-4343af2f0585	Not Reported	62	161	1939	not hispanic or latino	Dead	NA	-26012	71	d4070e0f-bae1-5bbc-920e-4c67a15f4736	black or african american
TCGA-BK-A0CB-01A	TCGA-BK-A0CB-01A-32R-A104-07	TCGA-BK-A0CB	TCGA-BK-A0CB-01A	TP	Primary solid Tumor	TCGA-BK-A0CB-01A	Primary Tumor	FALSE	released	Not Reported	FALSE	TCGA-BK-A0CB	37923E3D-3CCB-41DB-8F30-C19FDE7407CB	450	1	64	7678c70d-a298-4472-89a0-427af1e93d28	Endometrium	0	Stage IIIC	not reported	5a486ede-eca5-51a6-bbec-2e5edf372fae	no	Endometrioid adenocarcinoma, NOS	not reported	1092	21930	No	not reported	8380-03-01	No	Endometrium	not reported	2010	C54.1	not reported	46.8038	e7ee05d7-b87a-522e-b770-bb7f1b74a1ee	Not Reported	111	154	1950	not hispanic or latino	Alive	NA	-21930	60	1f26523e-25cd-56bb-9040-3a6c41c9990a	white
TCGA-KP-A3W0-01A	TCGA-KP-A3W0-01A-21R-A22K-07	TCGA-KP-A3W0	TCGA-KP-A3W0-01A	TP	Primary solid Tumor	TCGA-KP-A3W0-01A	Primary Tumor	TRUE	released	Not Reported	FALSE	TCGA-KP-A3W0	8623B627-C3E3-469B-A640-2F8BCFC0B711	90	1	351	570bb596-bad8-4a83-a7d7-e9fa8c9e16aa	Endometrium	0	Stage IB	not reported	27fb4d70-b5fe-515f-8dc1-b4d461322f31	no	Serous cystadenocarcinoma, NOS	not reported	404	26378	No	not reported	8441-03-01	No	Endometrium	not reported	2011	C54.1	not reported	35.8177	84ca83c3-7077-535c-9fc3-7fe95c1049ea	Not Reported	94	162	1939	not reported	Alive	NA	-26378	72	59388de5-fd85-5e5e-9f59-87345330429b	not reported
TCGA-EY-A549-01A	TCGA-EY-A549-01A-11R-A27V-07	TCGA-EY-A549	TCGA-EY-A549-01A	TP	Primary solid Tumor	TCGA-EY-A549-01A	Primary Tumor	FALSE	released	Not Reported	FALSE	TCGA-EY-A549	F6D1F090-C601-4212-951E-BEE086DDD24F	370	1	191	2b096dd7-4d46-4c71-91c3-fa084ade57cb	Corpus uteri	0	Stage IA	not reported	5c7588e5-e56e-597d-8aa3-3822164e4464	yes	Endometrioid adenocarcinoma, NOS	not reported	605	28570	No	not reported	8380-03-01	Not Reported	Corpus uteri	not reported	2012	C54.9	not reported	27.1809	435d73c9-1b70-5694-9b0a-dbbf7b810af5	Not Reported	74	165	1934	not hispanic or latino	Alive	NA	-28570	78	48c62578-8e2e-5d1a-a37a-f971a6d5b7f2	black or african american
TCGA-FI-A2D0-01A	TCGA-FI-A2D0-01A-11R-A17B-07	TCGA-FI-A2D0	TCGA-FI-A2D0-01A	TP	Primary solid Tumor	TCGA-FI-A2D0-01A	Primary Tumor	TRUE	released	Not Reported	FALSE	TCGA-FI-A2D0	DCA05B9F-A09D-459F-AAB3-63020E15069D	80	1	945	a2d2a29a-5abc-48c3-ac17-76b8b9ee1717	Endometrium	0	Stage IA	not reported	2942c9b3-ec72-5212-9a2b-cffefc5e8d1d	no	Endometrioid adenocarcinoma, NOS	not reported	1213	20393	No	not reported	8380-03-01	No	Endometrium	not reported	2008	C54.1	not reported	54.0779	c6616d67-57dc-5737-8e7e-c2cd866ef0e0	Not Reported	135	158	1953	not hispanic or latino	Alive	NA	-20393	55	7fe5583a-aa8c-5ce8-896a-0397ead74a1a	white
TCGA-BS-A0V7-01A	TCGA-BS-A0V7-01A-21R-A118-07	TCGA-BS-A0V7	TCGA-BS-A0V7-01A	TP	Primary solid Tumor	TCGA-BS-A0V7-01A	Primary Tumor	FALSE	released	Not Reported	FALSE	TCGA-BS-A0V7	A4515806-9888-48E8-8F9E-491527FFC29C	130	1	1455	a772ab94-cb06-464c-9a5a-fa4978510f9b	Endometrium	0	Stage IB	not reported	c33af881-6611-57b2-a417-aa419c4974d7	no	Endometrioid adenocarcinoma, NOS	not reported	1934	17810	No	not reported	8380-03-01	No	Endometrium	not reported	2006	C54.1	not reported	35.2941	1d9f3764-9fc4-5ddf-b399-f81330512ce6	Not Reported	102	170	1958	not hispanic or latino	Alive	NA	-17810	48	358c1776-769f-553f-9b5b-edaa92da5a9a	native hawaiian or other pacific islander
TCGA-B5-A1MW-01A	TCGA-B5-A1MW-01A-11R-A32Y-07	TCGA-B5-A1MW	TCGA-B5-A1MW-01A	TP	Primary solid Tumor	TCGA-B5-A1MW-01A	Primary Tumor	TRUE	released	Not Reported	FALSE	TCGA-B5-A1MW	870882D8-D89A-4A89-B516-DADAB95BE285	340	1	148	f886aacc-64f9-4f9e-8123-8ad25ce54d0c	Endometrium	0	Stage IA	not reported	ccc0b1d6-bd6c-541a-bdd1-8c304132dc99	no	Endometrioid adenocarcinoma, NOS	not reported	447	20183	No	not reported	8380-03-01	No	Endometrium	not reported	2010	C54.1	not reported	23.3355	7f8e7cc8-58ed-5ab8-b3b6-2192fe2bde93	Not Reported	62	163	1955	not reported	Alive	NA	-20183	55	cb02881c-ab1f-5acf-ac66-56e28fae03c7	white
TCGA-D1-A17D-01A	TCGA-D1-A17D-01A-12R-A12I-07	TCGA-D1-A17D	TCGA-D1-A17D-01A	TP	Primary solid Tumor	TCGA-D1-A17D-01A	Primary Tumor	FALSE	released	Not Reported	FALSE	TCGA-D1-A17D	1042404C-E963-4620-BC02-E33751FDB96C	160	1	541	9ec5a25b-9ce1-4fde-9341-13da39bc74b0	Endometrium	0	Stage IB	not reported	ada11ac6-b450-5feb-ad99-5631e0845094	no	Endometrioid adenocarcinoma, NOS	not reported	926	21441	No	not reported	8380-03-01	No	Endometrium	not reported	2009	C54.1	not reported	28.3039	0354a4b5-baff-5e7c-97af-b8803b3aa158	Not Reported	68	155	1951	not hispanic or latino	Alive	NA	-21441	58	b13e3c60-a675-5a8c-a335-12e65a23a310	white
TCGA-BS-A0TA-01A	TCGA-BS-A0TA-01A-11R-A104-07	TCGA-BS-A0TA	TCGA-BS-A0TA-01A	TP	Primary solid Tumor	TCGA-BS-A0TA-01A	Primary Tumor	FALSE	released	Not Reported	FALSE	TCGA-BS-A0TA	5F009A9A-549F-4EEB-BB6D-C67353C7A292	300	1	1788	b6a042b6-f94a-4acc-98cb-a1a2fe72b9ad	Endometrium	0	Stage IVB	not reported	fae06394-6c46-5ec5-8f41-1b53fbb65203	no	Endometrioid adenocarcinoma, NOS	not reported	714	21505	No	not reported	8380-03-01	No	Endometrium	not reported	2005	C54.1	not reported	38.9543	d7a28285-1d52-5eaf-a4bb-6a9ffbb2d7b8	Not Reported	90	152	1947	hispanic or latino	Dead	NA	-21505	58	55d1f392-d699-5dd4-9831-47cdcdf35006	native hawaiian or other pacific islander
TCGA-PG-A917-01A	TCGA-PG-A917-01A-31R-A37O-07	TCGA-PG-A917	TCGA-PG-A917-01A	TP	Primary solid Tumor	TCGA-PG-A917-01A	Primary Tumor	TRUE	released	Not Reported	FALSE	TCGA-PG-A917	9836008F-81F7-4029-9A28-10AB6021DFEA	390	1	583	4f849148-48bb-4e89-b0b9-f7ec6e85e0b9	Endometrium	0	Stage IA	not reported	b57f13c5-0feb-5c26-b363-ea4811c9f398	no	Endometrioid adenocarcinoma, NOS	not reported	212	27104	No	not reported	8380-03-01	No	Endometrium	not reported	2012	C54.1	not reported	NA	4f720239-2d8e-54fd-a678-659a332953b9	Not Reported	NA	NA	1938	not hispanic or latino	Alive	NA	-27104	74	6a5c27c8-b7e0-5ef7-8113-fd24e5e1a494	black or african american
TCGA-AX-A3FS-01A	TCGA-AX-A3FS-01A-11R-A22K-07	TCGA-AX-A3FS	TCGA-AX-A3FS-01A	TP	Primary solid Tumor	TCGA-AX-A3FS-01A	Primary Tumor	FALSE	released	Not Reported	FALSE	TCGA-AX-A3FS	1AEA9AC0-3B22-4819-9542-1F6A6AD474BC	80	1	609	272d64f9-0b4b-4136-adff-66c5401fc1d2	Endometrium	0	Stage IA	not reported	aab6e5c3-dc5a-5f48-9bc6-9ab2ea1b7235	no	Endometrioid adenocarcinoma, NOS	not reported	7	30102	No	not reported	8380-03-01	No	Endometrium	not reported	2010	C54.1	not reported	50.722	485ba7d5-fb8a-5a33-bbc9-8f1d9c9022b3	Not Reported	98	139	1928	not hispanic or latino	Alive	NA	-30102	82	75c88efc-df2b-5dc9-8f26-0a8826fc80c5	white
TCGA-A5-A2K4-01A	TCGA-A5-A2K4-01A-11R-A18M-07	TCGA-A5-A2K4	TCGA-A5-A2K4-01A	TP	Primary solid Tumor	TCGA-A5-A2K4-01A	Primary Tumor	TRUE	released	Not Reported	FALSE	TCGA-A5-A2K4	CB29CD1C-584B-42EA-BF1D-11B6DF8EA756	140	1	849	825524a8-ede8-44b2-9c4a-8375ac14387a	Endometrium	0	Stage IIIA	not reported	2b092884-4975-5b4f-a839-d6fe0ff71e1f	no	Serous cystadenocarcinoma, NOS	not reported	NA	25270	No	not reported	8441-03-01	No	Endometrium	not reported	2009	C54.1	not reported	18.0697	44a2d83e-bcb9-593a-a47c-71a694219d2c	Not Reported	51	168	1940	not reported	Dead	2011	-25270	69	50869b7a-55b7-59d1-913e-a177d11580ff	white
TCGA-D1-A1O0-01A	TCGA-D1-A1O0-01A-11R-A17B-07	TCGA-D1-A1O0	TCGA-D1-A1O0-01A	TP	Primary solid Tumor	TCGA-D1-A1O0-01A	Primary Tumor	FALSE	released	Not Reported	FALSE	TCGA-D1-A1O0	2F5CADA5-176C-4B9D-9660-53BE86B1CD39	50	1	195	e113e0f0-3ae5-48a3-a226-ad920f41259e	Endometrium	0	Stage IA	not reported	f4d89a7e-b70c-5e08-9a4b-b87165d3122a	no	Endometrioid adenocarcinoma, NOS	not reported	63	28162	No	not reported	8380-03-01	No	Endometrium	not reported	2010	C54.1	not reported	47.4664	956583d0-2cda-594e-8ccd-45e0b5193435	Not Reported	117	157	1933	not hispanic or latino	Alive	NA	-28162	77	d4ecc93c-481d-5d2e-a1be-cadcc9a73cb8	white
TCGA-B5-A0JS-01A	TCGA-B5-A0JS-01A-11R-A104-07	TCGA-B5-A0JS	TCGA-B5-A0JS-01A	TP	Primary solid Tumor	TCGA-B5-A0JS-01A	Primary Tumor	TRUE	released	Not Reported	FALSE	TCGA-B5-A0JS	56BA86BF-9345-4956-952A-8EBA8C05926A	140	1	1183	d0b88b1c-150d-4abc-9f9e-8c51cb208efa	Endometrium	0	Stage IA	not reported	3046aeb0-f512-5573-88e3-35b4dd8c25bd	no	Endometrioid adenocarcinoma, NOS	not reported	2627	19995	No	not reported	8380-03-01	No	Endometrium	not reported	2007	C54.1	not reported	38.0623	0d6e2c5e-0f9c-5bde-8386-15f4accb414f	Not Reported	110	170	1953	not reported	Alive	NA	-19995	54	9a587a49-7e43-57b6-9599-0dfd29696ad7	white
TCGA-AP-A0LF-01A	TCGA-AP-A0LF-01A-11R-A118-07	TCGA-AP-A0LF	TCGA-AP-A0LF-01A	TP	Primary solid Tumor	TCGA-AP-A0LF-01A	Primary Tumor	TRUE	released	Not Reported	FALSE	TCGA-AP-A0LF	7112CE75-9EFD-4989-9F2A-4D0F517B8EDE	240	1	2891	902e2dd8-81e5-4949-a57b-92b3efd86c63	Endometrium	0	Stage IVB	not reported	e09759b2-7f3c-5e76-b034-8b15aebd184d	yes	Endometrioid adenocarcinoma, NOS	not reported	2845	30027	No	not reported	8380-03-01	Not Reported	Endometrium	not reported	2002	C54.1	not reported	27.7767	9181fcd6-8106-512e-a88e-498f332aa9d5	Not Reported	72	161	1920	not hispanic or latino	Alive	NA	-30027	82	157a0de8-9a60-547a-92df-8b04e55b9482	white
TCGA-D1-A17M-01A	TCGA-D1-A17M-01A-21R-A12I-07	TCGA-D1-A17M	TCGA-D1-A17M-01A	TP	Primary solid Tumor	TCGA-D1-A17M-01A	Primary Tumor	FALSE	released	Not Reported	FALSE	TCGA-D1-A17M	E69EF984-AF58-4EB0-93D2-CADE53DF0A6D	140	1	454	027f53c8-0687-495f-917a-4dc6894216a6	Endometrium	0	Stage II	not reported	20b0d629-74ae-5329-b423-57586cbea3b1	no	Endometrioid adenocarcinoma, NOS	not reported	311	20685	No	not reported	8380-03-01	No	Endometrium	not reported	2009	C54.1	not reported	53.4457	0efc3a6b-6582-5a6b-9790-9b52cb0addec	Not Reported	142	163	1953	not hispanic or latino	Alive	NA	-20685	56	196b8cc4-bb1e-5790-9ba1-218e0a0309a2	white
TCGA-AJ-A3BD-01A	TCGA-AJ-A3BD-01A-11R-A19W-07	TCGA-AJ-A3BD	TCGA-AJ-A3BD-01A	TP	Primary solid Tumor	TCGA-AJ-A3BD-01A	Primary Tumor	FALSE	released	Not Reported	FALSE	TCGA-AJ-A3BD	8B7CB7C6-86B5-41EA-A6CB-FC496C311888	200	1	170	a41beebe-3c3a-41fc-a611-0e9b322f638b	Endometrium	0	Stage IIIC2	not reported	a1b1c6cb-6499-5b68-a141-e465b688c84f	no	Papillary serous cystadenocarcinoma	not reported	1039	20998	No	not reported	8460-03-01	No	Endometrium	not reported	2011	C54.1	not reported	36.7902	4e9a5fbc-2830-535c-bfb4-413693b6e698	Not Reported	85	152	1954	not hispanic or latino	Alive	NA	-20998	57	8c2d24f1-cb1d-5b13-84a0-dcccefd1655c	white
TCGA-AJ-A23O-01A	TCGA-AJ-A23O-01A-11R-A157-07	TCGA-AJ-A23O	TCGA-AJ-A23O-01A	TP	Primary solid Tumor	TCGA-AJ-A23O-01A	Primary Tumor	FALSE	released	Not Reported	FALSE	TCGA-AJ-A23O	4D477218-A4D1-4940-AEF5-D8F46931594C	120	1	165	b8e857f7-25b5-481d-b374-075138925fb8	Fundus uteri	0	Stage IB	not reported	e017d64b-fd53-5fa0-8344-3a17671f49aa	no	Endometrioid adenocarcinoma, NOS	not reported	60	25433	No	not reported	8380-03-01	No	Fundus uteri	not reported	2010	C54.1	not reported	24.3418	b982828e-e89f-575e-b18c-022a27010534	Not Reported	60	157	1941	not hispanic or latino	Dead	NA	-25433	69	b0f4f234-03f6-5629-b12d-ec4154d1c2b5	white
TCGA-DF-A2KR-01A	TCGA-DF-A2KR-01A-11R-A180-07	TCGA-DF-A2KR	TCGA-DF-A2KR-01A	TP	Primary solid Tumor	TCGA-DF-A2KR-01A	Primary Tumor	FALSE	released	Not Reported	FALSE	TCGA-DF-A2KR	7252DF0D-0D16-48DD-9484-9C4B83012927	80	1	NA	acdc8a17-c1b8-4f45-a1af-7c7953c346a4	Endometrium	NA	Stage IIIC	not reported	483b7756-5065-5f57-adc2-4cb2e906d3f9	no	Endometrioid adenocarcinoma, NOS	not reported	1865	31007	No	not reported	8380-03-01	No	Endometrium	not reported	NA	C54.1	not reported	NA	50cf868d-febd-59e4-9df6-365194e7c4af	Not Reported	NA	NA	NA	not reported	Alive	NA	-31007	84	1db96901-2fe2-55cd-84fa-dc1d0da97ede	not reported
TCGA-KP-A3W1-01A	TCGA-KP-A3W1-01A-11R-A22K-07	TCGA-KP-A3W1	TCGA-KP-A3W1-01A	TP	Primary solid Tumor	TCGA-KP-A3W1-01A	Primary Tumor	TRUE	released	Not Reported	FALSE	TCGA-KP-A3W1	58145248-B111-463A-A1CC-32DA993F0B26	710	1	198	1ad2a1ca-75e0-4f9f-808d-768cb14bdff3	Endometrium	0	Stage IA	not reported	08dc5ad6-6bd9-5771-b249-46fa848dc1e8	no	Serous cystadenocarcinoma, NOS	not reported	288	27902	No	not reported	8441-03-01	No	Endometrium	not reported	2011	C54.1	not reported	22.8374	3482948f-557a-524b-aaa6-4af5b5f79fda	Not Reported	66	170	1935	not reported	Alive	NA	-27902	76	877f9a19-9723-5331-bde9-2b6313f89de2	not reported
TCGA-D1-A2G6-01A	TCGA-D1-A2G6-01A-11R-A17B-07	TCGA-D1-A2G6	TCGA-D1-A2G6-01A	TP	Primary solid Tumor	TCGA-D1-A2G6-01A	Primary Tumor	TRUE	released	Not Reported	FALSE	TCGA-D1-A2G6	3375E2AF-173B-4263-84A8-8535DF33BA69	130	1	1350	2127e58b-bd7b-490e-b34b-4f626b2a4053	Endometrium	0	Stage IIIC	not reported	8035dae0-412a-51c1-86a1-7a159431ace3	no	Endometrioid adenocarcinoma, NOS	not reported	NA	19547	No	not reported	8380-03-01	No	Endometrium	not reported	2007	C54.1	not reported	28.3447	d308cdee-e455-5c2b-80b7-053e98af3ecd	Not Reported	80	168	1954	not hispanic or latino	Dead	2007	-19547	53	4c66146b-bcc2-5139-8bbc-91f38bf58f48	white
TCGA-BG-A0M2-01A	TCGA-BG-A0M2-01A-11R-A104-07	TCGA-BG-A0M2	TCGA-BG-A0M2-01A	TP	Primary solid Tumor	TCGA-BG-A0M2-01A	Primary Tumor	TRUE	released	Not Reported	FALSE	TCGA-BG-A0M2	A0087300-81E9-4733-8497-95E0F95575B4	510	1	185	2af18345-2a71-4574-ac8e-83ddeed3ad57	Endometrium	0	Stage IB	not reported	be22f33f-6622-5a48-842b-2176fd309799	no	Endometrioid adenocarcinoma, NOS	not reported	637	22822	No	not reported	8380-03-01	No	Endometrium	not reported	2009	C54.1	not reported	26.9274	23ddc56a-99e1-5b23-96d9-e002d7796205	Not Reported	76	168	1947	not hispanic or latino	Alive	NA	-22822	62	e46162a7-b38d-5473-ba17-81b4e62c5c17	white
TCGA-AX-A1CI-01A	TCGA-AX-A1CI-01A-11R-A137-07	TCGA-AX-A1CI	TCGA-AX-A1CI-01A	TP	Primary solid Tumor	TCGA-AX-A1CI-01A	Primary Tumor	FALSE	released	Not Reported	FALSE	TCGA-AX-A1CI	7F264403-0A76-4FAD-9A57-7C555F69375C	120	1	2222	ddd2f9e0-0aa3-425b-9d74-74fcc638cb08	Endometrium	0	Stage IB	not reported	d475ef4a-37c4-5638-88da-84f422483574	no	Endometrioid adenocarcinoma, NOS	not reported	2600	22582	No	not reported	8380-03-01	No	Endometrium	not reported	2004	C54.1	not reported	27.5134	15d6814f-19e0-5150-832d-700a652dde62	Not Reported	74	164	1943	not hispanic or latino	Alive	NA	-22582	61	0cbd2001-5067-5109-838d-3c053cfcfa55	white
TCGA-AJ-A3OJ-01A	TCGA-AJ-A3OJ-01A-11R-A22K-07	TCGA-AJ-A3OJ	TCGA-AJ-A3OJ-01A	TP	Primary solid Tumor	TCGA-AJ-A3OJ-01A	Primary Tumor	FALSE	released	Not Reported	FALSE	TCGA-AJ-A3OJ	89CAF35B-187A-499C-9E01-3992A0DEBCFD	260	1	97	654f67ed-7295-4360-ada6-830d4528b17d	Endometrium	0	Stage II	not reported	5588105e-6eed-5a1e-89c4-3a05d2f11428	no	Endometrioid adenocarcinoma, NOS	not reported	467	19826	No	not reported	8380-03-01	No	Endometrium	not reported	2011	C54.1	not reported	42.1924	75792d92-75af-5590-8d39-2f88ec1227c3	Not Reported	104	157	1957	not hispanic or latino	Alive	NA	-19826	54	2d640521-fd23-5176-bb37-d5e66cbca59a	white
TCGA-BS-A0TJ-01A	TCGA-BS-A0TJ-01A-11R-A104-07	TCGA-BS-A0TJ	TCGA-BS-A0TJ-01A	TP	Primary solid Tumor	TCGA-BS-A0TJ-01A	Primary Tumor	FALSE	released	Not Reported	FALSE	TCGA-BS-A0TJ	17D921D9-F2ED-4F8E-8C6F-729C9A0FE5B0	270	1	1431	ac35307b-ac7f-49fc-a237-5e03ab2e2276	Endometrium	0	Stage IC	not reported	fd64c7b5-399a-538f-9858-421b3f51f8d7	no	Endometrioid adenocarcinoma, NOS	not reported	2068	21663	No	not reported	8380-03-01	No	Endometrium	not reported	2006	C54.1	not reported	38.0886	0437cab5-7535-5ecf-9b06-935f303fa392	Not Reported	88	152	1947	not hispanic or latino	Alive	NA	-21663	59	0cc93255-8851-55bd-a9eb-0619ad5f924b	asian
TCGA-A5-A0GU-01A	TCGA-A5-A0GU-01A-11R-A16W-07	TCGA-A5-A0GU	TCGA-A5-A0GU-01A	TP	Primary solid Tumor	TCGA-A5-A0GU-01A	Primary Tumor	TRUE	released	Not Reported	FALSE	TCGA-A5-A0GU	B284E409-4AC1-45E5-9133-39659987D7F9	190	1	471	074d4466-e072-42cd-9a6c-a595dc9363e7	Endometrium	0	Stage IA	not reported	ac66ac8a-c4c4-5b6b-8b90-daf06b5f6af7	no	Endometrioid adenocarcinoma, NOS	not reported	860	21192	No	not reported	8380-03-01	No	Endometrium	not reported	2009	C54.1	not reported	37.1094	da9439f1-81da-56a7-be45-69bfaae2b48e	Not Reported	95	160	1951	not reported	Alive	NA	-21192	58	33d6af45-80b9-546f-a040-7441d66a34d7	white
TCGA-EY-A1GR-01A	TCGA-EY-A1GR-01A-11R-A13S-07	TCGA-EY-A1GR	TCGA-EY-A1GR-01A	TP	Primary solid Tumor	TCGA-EY-A1GR-01A	Primary Tumor	FALSE	released	Not Reported	FALSE	TCGA-EY-A1GR	1C53C957-1A0A-46AF-A53B-0287683D52F6	410	1	263	1c1d49ed-4dea-4fd0-9952-393470502e81	Endometrium	0	Stage IA	not reported	47653fc8-6a4d-5033-aa3d-abf73d9340a4	no	Endometrioid adenocarcinoma, NOS	not reported	536	24784	No	not reported	8380-03-01	No	Endometrium	not reported	2010	C54.1	not reported	34.1598	3d762321-0bd7-5d90-89e5-c40873c5ba9f	Not Reported	93	165	1943	not hispanic or latino	Alive	NA	-24784	67	eb77bd79-bd4a-5ef4-a359-c918b069e1a3	black or african american
TCGA-AX-A0IW-01A	TCGA-AX-A0IW-01A-11R-A040-07	TCGA-AX-A0IW	TCGA-AX-A0IW-01A	TP	Primary solid Tumor	TCGA-AX-A0IW-01A	Primary Tumor	FALSE	released	Not Reported	FALSE	TCGA-AX-A0IW	DE971C2D-31E8-42AC-A943-29E76FCD8F68	190	1	854	874a1c5c-229b-4bce-b612-55eff238d533	Endometrium	0	Stage IIIA	not reported	0bbc5122-2673-5345-9e8f-9129e7abfd59	no	Serous cystadenocarcinoma, NOS	not reported	1149	24488	No	not reported	8441-03-01	No	Endometrium	not reported	2008	C54.1	not reported	22.9591	b8e04e16-6bb3-5e78-9d80-aab67b3d1b71	Not Reported	61	163	1941	not hispanic or latino	Alive	NA	-24488	67	c3177194-2df1-5361-a8c2-9a181bc27742	white
TCGA-A5-A0R8-01A	TCGA-A5-A0R8-01A-11R-A104-07	TCGA-A5-A0R8	TCGA-A5-A0R8-01A	TP	Primary solid Tumor	TCGA-A5-A0R8-01A	Primary Tumor	TRUE	released	Not Reported	FALSE	TCGA-A5-A0R8	CA537524-B83F-4AC5-B721-38570E5B21BB	180	1	155	5b5cc2ba-6a10-4279-a0aa-8ddae94d56ea	Endometrium	0	Stage IB	not reported	ab21d7de-ea75-54ed-9d30-65a64b56122b	no	Endometrioid adenocarcinoma, NOS	not reported	596	29777	No	not reported	8380-03-01	No	Endometrium	not reported	2010	C54.1	not reported	24.2188	9a3b9763-c28e-5614-b373-67b590fcc410	Not Reported	62	160	1929	not hispanic or latino	Alive	NA	-29777	81	ee2f47ac-33f2-5a9e-8205-33f5961263b8	white
TCGA-FL-A3WE-11A	TCGA-FL-A3WE-11A-11R-A22K-07	TCGA-FL-A3WE	TCGA-FL-A3WE-11A	NT	Solid Tissue Normal	TCGA-FL-A3WE-11A	Solid Tissue Normal	TRUE	released	Not Reported	FALSE	TCGA-FL-A3WE	803BA1B3-9F78-43B8-B9CA-81D309E9FEDA	80	11	NA	70c3b243-d83a-4d15-b803-999bdd1576a8	NA	NA	NA	NA	NA	NA	NA	NA	NA	NA	NA	NA	NA	NA	NA	NA	NA	NA	NA	NA	NA	NA	NA	NA	NA	NA	NA	NA	NA	NA	NA	NA
TCGA-A5-A0G3-01A	TCGA-A5-A0G3-01A-11R-A040-07	TCGA-A5-A0G3	TCGA-A5-A0G3-01A	TP	Primary solid Tumor	TCGA-A5-A0G3-01A	Primary Tumor	TRUE	released	Not Reported	FALSE	TCGA-A5-A0G3	66DEDB33-CA2C-4967-8074-1EFC1FC3CF29	230	1	987	e462c0f0-4a2e-4571-af18-879e41d01aad	Endometrium	0	Stage IIIC2	not reported	4acaf19b-207d-54a9-942c-57da493776cb	no	Serous cystadenocarcinoma, NOS	not reported	1428	22421	No	not reported	8441-03-01	No	Endometrium	not reported	2007	C54.1	not reported	23.5078	15021f1c-1ffb-5a84-8ab4-15a96aba214b	Not Reported	64	165	1946	not reported	Alive	NA	-22421	61	1919a3a7-a04e-5f06-bbe2-d190bee937e0	black or african american
TCGA-AP-A054-01A	TCGA-AP-A054-01A-11R-A16W-07	TCGA-AP-A054	TCGA-AP-A054-01A	TP	Primary solid Tumor	TCGA-AP-A054-01A	Primary Tumor	TRUE	released	Not Reported	FALSE	TCGA-AP-A054	72028DF7-DAD0-487E-914B-C3AA69A1E6C4	410	1	2086	ddffb9c7-185f-402f-99b8-8058b40086d9	Endometrium	0	Stage IIIC1	not reported	2b7347af-8dcf-51f7-a56d-c994d6a4fc35	no	Endometrioid adenocarcinoma, NOS	not reported	NA	23404	No	not reported	8380-03-01	No	Endometrium	not reported	2004	C54.1	not reported	26.8923	c6d729f9-018a-5cb9-a133-6c1c1eb4ace8	Not Reported	75	167	1940	not hispanic or latino	Dead	2005	-23404	64	d6f05fb4-474c-5dc6-af92-61624f0f0d4c	white
TCGA-A5-A0GX-01A	TCGA-A5-A0GX-01A-11R-A040-07	TCGA-A5-A0GX	TCGA-A5-A0GX-01A	TP	Primary solid Tumor	TCGA-A5-A0GX-01A	Primary Tumor	TRUE	released	Not Reported	FALSE	TCGA-A5-A0GX	AE5229ED-8906-4D55-9B11-4E8E214D6446	250	1	1654	983a35a9-c825-4961-86c0-4c6133b5c9c1	Endometrium	0	Stage IA	not reported	cb8a0d82-3cce-5564-b5ab-04b7cec178c1	no	Endometrioid adenocarcinoma, NOS	not reported	2088	19625	No	not reported	8380-03-01	No	Endometrium	not reported	2005	C54.1	not reported	40.1547	61616f36-63e0-57b8-bd6a-a53bc4610fa5	Not Reported	108	164	1952	not reported	Alive	NA	-19625	53	129632b7-438f-510e-9eab-1d43fc365cc0	white
TCGA-DI-A2QY-01A	TCGA-DI-A2QY-01A-12R-A19W-07	TCGA-DI-A2QY	TCGA-DI-A2QY-01A	TP	Primary solid Tumor	TCGA-DI-A2QY-01A	Primary Tumor	FALSE	released	Not Reported	FALSE	TCGA-DI-A2QY	C78D0C27-34C3-44C4-9814-94EEE8A8AB95	120	1	2957	e86df94d-784d-41e0-8610-46ded1032f00	Endometrium	0	Stage IIB	not reported	16ba3979-eeba-5a99-a3e4-50daa96f30cd	no	Serous cystadenocarcinoma, NOS	not reported	2797	23398	No	not reported	8441-03-01	No	Endometrium	not reported	2003	C54.1	not reported	33.2031	03abc5eb-1514-5a39-8ba9-2b04141c412d	Not Reported	85	160	1939	not hispanic or latino	Dead	NA	-23398	64	1bf3a85e-3bba-5f86-bdac-e4b82c02dbf6	white
TCGA-EY-A1GC-01A	TCGA-EY-A1GC-01A-11R-A13S-07	TCGA-EY-A1GC	TCGA-EY-A1GC-01A	TP	Primary solid Tumor	TCGA-EY-A1GC-01A	Primary Tumor	FALSE	released	Not Reported	FALSE	TCGA-EY-A1GC	62D18250-0D82-43AB-AADE-E152D6FF74BB	290	1	519	06be0e15-e48e-4243-ad8d-86cca9da68f9	Endometrium	0	Stage IB	not reported	703cdc4e-e025-5a91-aaf0-de0ac7d672d3	no	Endometrioid adenocarcinoma, NOS	not reported	1647	22656	No	not reported	8380-03-01	No	Endometrium	not reported	2009	C54.1	not reported	34.4222	0c29e8f5-09f5-5d0b-8e8b-447979b446de	Not Reported	96	167	1947	not hispanic or latino	Alive	NA	-22656	62	7dd5c05e-762f-5589-8195-2e1094cbb70d	white
TCGA-A5-A0GI-01A	TCGA-A5-A0GI-01A-11R-A040-07	TCGA-A5-A0GI	TCGA-A5-A0GI-01A	TP	Primary solid Tumor	TCGA-A5-A0GI-01A	Primary Tumor	TRUE	released	Not Reported	FALSE	TCGA-A5-A0GI	F1D23669-8247-4727-8D38-BD444C16FAAE	130	1	1779	dd02a477-06c0-4bda-9752-896491eddd95	Endometrium	0	Stage IA	not reported	31803be2-1086-5476-b922-3506e5f2d6c0	yes	Endometrioid adenocarcinoma, NOS	not reported	2682	23195	No	not reported	8380-03-01	Not Reported	Endometrium	not reported	2005	C54.1	not reported	23.3844	a1be734a-3f3c-5e88-9cae-071ee9d1669e	Not Reported	66	168	1942	not hispanic or latino	Alive	NA	-23195	63	542d2c0f-96a1-52fb-89c7-b31e2e9cd8b9	white
TCGA-D1-A17S-01A	TCGA-D1-A17S-01A-11R-A12I-07	TCGA-D1-A17S	TCGA-D1-A17S-01A	TP	Primary solid Tumor	TCGA-D1-A17S-01A	Primary Tumor	FALSE	released	Not Reported	FALSE	TCGA-D1-A17S	54337BED-9366-4CB6-BA95-BB5999CBF342	280	1	419	5f4de8f1-b75f-4a53-9b4d-6a2f5422d6ca	Endometrium	0	Stage IA	not reported	9aac47c0-49ae-5dc3-963a-a75f57f52e1d	no	Endometrioid adenocarcinoma, NOS	not reported	739	21794	No	not reported	8380-03-01	No	Endometrium	not reported	2009	C54.1	not reported	42.5781	89feeb90-6c29-56c6-ae4c-0aaa2078987d	Not Reported	109	160	1950	not hispanic or latino	Alive	NA	-21794	59	b85bd397-ef0d-53ff-a97e-1078fd412234	white
TCGA-EY-A5W2-01A	TCGA-EY-A5W2-01A-11R-A31O-07	TCGA-EY-A5W2	TCGA-EY-A5W2-01A	TP	Primary solid Tumor	TCGA-EY-A5W2-01A	Primary Tumor	FALSE	released	Not Reported	FALSE	TCGA-EY-A5W2	C09EED3C-50CC-47CB-BA81-96D05E53D9F0	870	1	105	d50bb383-3384-47d9-92b8-1f0604ac2725	Endometrium	0	Stage IB	not reported	c192dd75-28e1-5ce0-9b66-234a0ad768d9	no	Endometrioid adenocarcinoma, NOS	not reported	516	26498	No	not reported	8380-03-01	No	Endometrium	not reported	2012	C54.1	not reported	32.0204	22aac06c-86ee-5665-874d-4b3c71ce81a1	Not Reported	83	161	1940	not hispanic or latino	Alive	NA	-26498	72	e7a98c2c-539d-501e-8a18-f269636399ec	black or african american
TCGA-D1-A1NU-01A	TCGA-D1-A1NU-01A-11R-A14D-07	TCGA-D1-A1NU	TCGA-D1-A1NU-01A	TP	Primary solid Tumor	TCGA-D1-A1NU-01A	Primary Tumor	FALSE	released	Not Reported	FALSE	TCGA-D1-A1NU	08AE92E6-EDAB-4059-AF51-4A8522EDD463	120	1	87	7901f084-c220-4865-a034-da0144d63a28	Endometrium	0	Stage IA	not reported	95c39d78-414a-58f7-ba98-0b27c5bbe04c	no	Serous cystadenocarcinoma, NOS	not reported	402	27272	No	not reported	8441-03-01	No	Endometrium	not reported	2010	C54.1	not reported	40.7877	594b6c30-8a08-5346-9b03-18628d0cae05	Not Reported	93	151	1936	not hispanic or latino	Alive	NA	-27272	74	0309ac57-a9e4-5985-afaa-1c22c3de13d7	white
TCGA-BG-A18A-01A	TCGA-BG-A18A-01A-21R-A12I-07	TCGA-BG-A18A	TCGA-BG-A18A-01A	TP	Primary solid Tumor	TCGA-BG-A18A-01A	Primary Tumor	TRUE	released	Not Reported	FALSE	TCGA-BG-A18A	099561AC-A5E7-4CA9-8F07-EEA7B3A96EEA	130	1	146	8fd0971d-40ba-46c2-b3c4-8e48a3e6c122	Endometrium	0	Stage IA	not reported	b97bcb90-bc6a-5bf9-8f36-37104b8ed2e3	no	Endometrioid adenocarcinoma, NOS	not reported	426	27086	No	not reported	8380-03-01	No	Endometrium	not reported	2010	C54.1	not reported	32.0073	30600b66-bf82-55d6-b907-4990f8da47e9	Not Reported	84	162	1936	not hispanic or latino	Alive	NA	-27086	74	b2815b75-c7ba-5b55-bcdc-21aabbed3b28	white
TCGA-D1-A0ZU-01A	TCGA-D1-A0ZU-01A-11R-A10J-07	TCGA-D1-A0ZU	TCGA-D1-A0ZU-01A	TP	Primary solid Tumor	TCGA-D1-A0ZU-01A	Primary Tumor	FALSE	released	Not Reported	FALSE	TCGA-D1-A0ZU	D0BC0903-390B-4344-A613-48ABF71CF08D	180	1	508	7b90b0fe-1088-48e9-8903-6102f27e4485	Endometrium	0	Stage IB	not reported	b4a356da-fe64-55c9-af8e-cfb83379916a	no	Endometrioid adenocarcinoma, secretory variant	not reported	872	12458	No	not reported	8382-03-01	No	Endometrium	not reported	2009	C54.1	not reported	32.526	4f987bcb-1e39-5e41-86c3-d8b25429138c	Not Reported	94	170	1975	not hispanic or latino	Alive	NA	-12458	34	ee1002c1-689a-5594-a725-effa8b8af1dc	white
TCGA-AP-A1E1-01A	TCGA-AP-A1E1-01A-11R-A137-07	TCGA-AP-A1E1	TCGA-AP-A1E1-01A	TP	Primary solid Tumor	TCGA-AP-A1E1-01A	Primary Tumor	TRUE	released	Not Reported	FALSE	TCGA-AP-A1E1	E8873536-294D-4E41-9165-EE403A11B439	260	1	470	1a9a1020-c9ee-4bbf-98e8-fbe5041a6099	Endometrium	0	Stage IA	not reported	9797428f-80a0-5e9e-a2a2-83a4610630c9	no	Endometrioid adenocarcinoma, NOS	not reported	1395	27072	No	not reported	8380-03-01	No	Endometrium	not reported	2009	C54.1	not reported	28.5156	8efb30f9-cde3-5d4d-87bd-c1a88f16c2fd	Not Reported	73	160	1935	not reported	Alive	NA	-27072	74	b9d31f87-628e-584a-b7ad-d7a6d69e6f91	white
TCGA-KP-A3VZ-01A	TCGA-KP-A3VZ-01A-11R-A22K-07	TCGA-KP-A3VZ	TCGA-KP-A3VZ-01A	TP	Primary solid Tumor	TCGA-KP-A3VZ-01A	Primary Tumor	TRUE	released	Not Reported	FALSE	TCGA-KP-A3VZ	FF834E31-78F7-4A56-8EC0-E026BE940FD4	200	1	633	f73c1ce5-2813-45b2-951f-8ab539b32988	Endometrium	0	Stage IV	not reported	15ac85f0-1a5c-5f57-8c36-8d0d94fb9c8c	yes	Serous cystadenocarcinoma, NOS	not reported	722	25366	No	not reported	8441-03-01	Not Reported	Endometrium	not reported	2010	C54.1	not reported	20.7008	5c932d84-d8f1-538a-82b3-a05938e364a1	Not Reported	55	163	1941	not hispanic or latino	Alive	NA	-25366	69	847fa83d-736f-5a87-a0db-2dfbe7973176	white
TCGA-AJ-A2QM-01A	TCGA-AJ-A2QM-01A-11R-A18M-07	TCGA-AJ-A2QM	TCGA-AJ-A2QM-01A	TP	Primary solid Tumor	TCGA-AJ-A2QM-01A	Primary Tumor	FALSE	released	Not Reported	FALSE	TCGA-AJ-A2QM	282D10FF-370D-4252-B1CB-3410A43C8F82	210	1	108	f2748bad-0575-4258-9186-118bbd471325	Endometrium	0	Stage II	not reported	dde0f5b7-2211-5416-ac11-5766a2b0cf8d	yes	Serous cystadenocarcinoma, NOS	not reported	894	24776	No	not reported	8441-03-01	Not Reported	Endometrium	not reported	2011	C54.1	not reported	25.6055	280ff0e1-7698-53b7-8443-e8d26cac5bba	Not Reported	74	170	1944	not hispanic or latino	Alive	NA	-24776	67	e636331b-e748-57b6-8d24-32106af64cdf	white
[truncated: 27 more columns]
