# Supplementary material for: Elevated expression of LPCAT1 predicts a poor prognosis and is correlated with the tumour microenvironment in endometrial cancer
Source: Cancer Cell Int. 2021 May 20;21:269. doi: 10.1186/s12935-021-01965-1 (PMC8139085; doi:10.1186/s12935-021-01965-1)
Supplement: Supplementary file 5 — Additional file 5: Table S3. Differentially expressed genes selected based on the median expression of LPCAT1. [file 12935_2021_1965_MOESM5_ESM.xlsx]

## Sheet: Figure5_DEG_LP1_552
	change
C11ORF98	UP
C20ORF24	UP
AL512785.2	UP
CTAGE8	UP
DDT	UP
PLGLB2	UP
HSPE1-MOB4	UP
TBC1D3L	UP
Z83844.1	UP
AL163636.2	UP
CD68	UP
BOLA2-SMG1P6	UP
RPL39	UP
TMEM35B	UP
RPL36A-HNRNPH2	UP
AC036214.3	UP
FAM72A	UP
FAM72B	UP
EEF1G	UP
UBE2L5P	UP
AC007192.1	UP
TVP23C-CDRT4	UP
TMED7-TICAM2	UP
AC138811.2	UP
MSH5-SAPCD1	UP
AC018630.6	UP
DGCR6	UP
FAM177B	UP
AP000275.2	UP
HIST1H4K	UP
FGF11	UP
UCHL1	UP
TNNT1	UP
OR2B6	UP
CIDEB	UP
TNFAIP6	UP
DNAJC6	UP
EIF3CL	UP
CALB2	UP
TUBB3	UP
DUSP9	UP
PKIA	UP
EPHB1	UP
HFM1	UP
LMO1	UP
DIRC3	UP
GPRIN2	UP
SHOX2	UP
AARD	UP
VGF	UP
CBS	UP
SLITRK2	UP
ULBP1	UP
IGSF1	UP
FGF12	UP
BLOC1S5-TXNDC5	UP
FOXD3	UP
DLL3	UP
BARX1	UP
CALCA	UP
CALCB	UP
HOXA4	UP
KCNK2	UP
ZFHX4	UP
RNF128	UP
OPRK1	UP
GALNT14	UP
SYT13	UP
GFAP	UP
L1CAM	UP
FADS6	UP
HOXA7	UP
RBM11	UP
NKX2-1	UP
ESPNL	UP
PNPLA5	UP
NTF4	UP
USH1G	UP
TDRD5	UP
ARX	UP
IGF2BP2	UP
ELOVL3	UP
MAJIN	UP
LEMD1	UP
COL9A3	UP
CBSL	UP
NKX2-8	UP
HOXD13	UP
MAP1LC3C	UP
B4GALNT2	UP
C1QL1	UP
GLP1R	UP
GCGR	UP
SOX2	UP
LMO3	UP
PWP2	UP
ANKRD34B	UP
KLRG2	UP
SLC7A10	UP
NTNG1	UP
GPR158	UP
KIF1A	UP
CRABP1	UP
FABP7	UP
SCG3	UP
MAL	UP
CPNE4	UP
SP8	UP
MKRN3	UP
ZIC5	UP
SIK1	UP
GLDC	UP
PNOC	UP
KCNQ2	UP
HOXA2	UP
CLDN16	UP
MMP10	UP
DMBX1	UP
PQLC2L	UP
CLDN6	UP
TRHDE	UP
LBP	UP
GATA4	UP
CHRM3	UP
SDR16C5	UP
NTS	UP
POU3F3	UP
SLC6A15	UP
EEF1A2	UP
MAGEA4	UP
HOXC10	UP
NPIPB13	DOWN
HBA1	DOWN
NPIPB5	DOWN
PLAC4	DOWN
NACA2	DOWN
AC010422.3	DOWN
NPIPB12	DOWN
SLC25A35	DOWN
C1ORF64	DOWN
CREB3L1	DOWN
DPEP1	DOWN
TMEM114	DOWN
NPIPB11	DOWN
ECM1	DOWN
HEY2	DOWN
GJB1	DOWN
KIAA1324	DOWN
EPPIN	DOWN
WFDC6	DOWN
CPM	DOWN
CFAP65	DOWN
SCGB2A1	DOWN
ESR1	DOWN
SHISA6	DOWN
APOD	DOWN
C1ORF158	DOWN
ASB12	DOWN
CCDC170	DOWN
KLK4	DOWN
CCDC60	DOWN
MTRNR2L3	DOWN
VWA3A	DOWN
PLA2G10	DOWN
CATSPERD	DOWN
TTLL10	DOWN
TCTEX1D4	DOWN
PPP1R32	DOWN
TPPP3	DOWN
KCNC3	DOWN
FAM216B	DOWN
NPAS3	DOWN
MUC6	DOWN
EFCAB12	DOWN
ACSL5	DOWN
IHH	DOWN
SCGB1D2	DOWN
ADAMTS6	DOWN
C1ORF194	DOWN
ANKFN1	DOWN
TOGARAM2	DOWN
MROH9	DOWN
SCGB3A1	DOWN
DMRTC2	DOWN
MLPH	DOWN
CDHR4	DOWN
TUBA4B	DOWN
HOXB1	DOWN
PGR	DOWN
DNAAF1	DOWN
LRRC46	DOWN
SERPINA4	DOWN
C22ORF15	DOWN
LRRC26	DOWN
C20ORF85	DOWN
SERPINA11	DOWN
SCGB1D4	DOWN
PTGDS	DOWN
SPDEF	DOWN
CAPS	DOWN
SLC44A4	DOWN
APOBEC4	DOWN
KLK14	DOWN
ADGB	DOWN
NXNL2	DOWN
FAM166B	DOWN
MYMX	DOWN
SMIM6	DOWN
HNF1A	DOWN
SERPIND1	DOWN
ERICH3	DOWN
SPATA18	DOWN
SFRP4	DOWN
DNAH9	DOWN
ACY3	DOWN
LRRC74B	DOWN
CNGA4	DOWN
CFAP161	DOWN
ANKRD66	DOWN
WDR38	DOWN
IL5RA	DOWN
KLK11	DOWN
AQP7	DOWN
TCTE1	DOWN
MAP3K19	DOWN
OMG	DOWN
TEKT4	DOWN
CDC20B	DOWN
LRRC18	DOWN
LMNTD1	DOWN
STOML3	DOWN
HTR3E	DOWN
FAM92B	DOWN
DNAI2	DOWN
RRAD	DOWN
SERPINA6	DOWN
LRRC71	DOWN
FAM183A	DOWN
CCDC17	DOWN
KIAA2012	DOWN
CEACAM21	DOWN
C9ORF152	DOWN
TMEM101	DOWN
BMPR1B	DOWN
IL20RA	DOWN
VWA3B	DOWN
PLEKHG7	DOWN
C9ORF24	DOWN
LAMP5	DOWN
LDLRAD1	DOWN
RASGRF1	DOWN
KNCN	DOWN
CCDC129	DOWN
RIIAD1	DOWN
FAM159B	DOWN
SMIM31	DOWN
CST2	DOWN
SCGB2A2	DOWN
NXF3	DOWN
ANKUB1	DOWN
SLC5A1	DOWN
CFAP74	DOWN
HOXB5	DOWN
DACT2	DOWN
KCNE1B	DOWN
SLC46A2	DOWN
TFF3	DOWN
CROCC2	DOWN
FAIM2	DOWN
MUC7	DOWN
NDP	DOWN
SLC23A1	DOWN
SLC47A1	DOWN
DLEC1	DOWN
DTHD1	DOWN
EPS8L3	DOWN
MMP26	DOWN
ADAMTS8	DOWN
EDN3	DOWN
FOXA2	DOWN
OVGP1	DOWN
KLK2	DOWN
SHISA8	DOWN
CLIC6	DOWN
DNAI1	DOWN
MS4A8	DOWN
PZP	DOWN
MORN5	DOWN
CCL21	DOWN
HOXB6	DOWN
PKHD1L1	DOWN
LRRC10B	DOWN
B3GALT5	DOWN
CST4	DOWN
SPINK4	DOWN
SNTN	DOWN
PLPPR3	DOWN
AQP5	DOWN
RGS7BP	DOWN
CACNA1S	DOWN
CFAP77	DOWN
PCDH19	DOWN
KLK12	DOWN
FMN2	DOWN
SHH	DOWN
PIGR	DOWN
EYA2	DOWN
GP2	DOWN
GAS2L2	DOWN
TUBA3D	DOWN
C11ORF97	DOWN
XG	DOWN
UPK1B	DOWN
EFCAB1	DOWN
SLC6A2	DOWN
C1ORF189	DOWN
C1ORF186	DOWN
IGF2	DOWN
CALN1	DOWN
TEKT1	DOWN
CST1	DOWN
MUC13	DOWN
DNAH12	DOWN
AKAP14	DOWN
VWA5B2	DOWN
ENPP3	DOWN
KIF19	DOWN
SEMA3E	DOWN
GSTA3	DOWN
CALML3	DOWN
CA6	DOWN
C5ORF49	DOWN
CSF3	DOWN
C11ORF16	DOWN
GLYATL2	DOWN
GREM2	DOWN
C6ORF118	DOWN
C1ORF87	DOWN
MUCL1	DOWN
GABRP	DOWN
CHRM2	DOWN
EN2	DOWN
ROPN1L	DOWN
SRD5A2	DOWN
TUBA3E	DOWN
FGF20	DOWN
CAPSL	DOWN
TMEM212	DOWN
STMND1	DOWN
DRC7	DOWN
GMNC	DOWN
MSX1	DOWN
C4BPB	DOWN
MUC5B	DOWN
PLEKHS1	DOWN
TTC29	DOWN
CXCL14	DOWN
PIH1D3	DOWN
FUT6	DOWN
DMBT1	DOWN
SCGB1A1	DOWN
C11ORF88	DOWN
C6	DOWN
FAM81B	DOWN
ALPP	DOWN
CAPN6	DOWN
DEFA5	DOWN
ALPPL2	DOWN
BPIFB2	DOWN
GPX2	DOWN
FOXB1	DOWN
ADAMTS19	DOWN
GRIA2	DOWN
HPGD	DOWN
CXCL17	DOWN
DKK4	DOWN
C4BPA	DOWN
OBP2B	DOWN
